# Supplementary material for: The DBD-α4 helix of EWSR1::FLI1 is required for GGAA microsatellite binding that underlies genome regulation in Ewing sarcoma
Source: eLife. 2026 Jun 15;13:RP95626. doi: 10.7554/eLife.95626 (PMC13268648; doi:10.7554/eLife.95626)
Supplement: Figure 1—figure supplement 1—source data 2. [file elife-95626-fig1-figsupp1-data2.zip]

Archive with 13 entries (9 files):
- Raw images/
- Raw images/Rep 1/
- Raw images/Rep 1/FLAG_fullblotR1_169um.jpg
- Raw images/Rep 1/Fli_fullblotR1_169um.jpg
- Raw images/Rep 1/tubulin_fullblotR1_169um.jpg
- Raw images/Rep 2/
- Raw images/Rep 2/FLAG_fullblotR2_169um.jpg
- Raw images/Rep 2/Fli_fullblotR2_169um.jpg
- Raw images/Rep 2/tubulin_fullblotR2_169um.jpg
- Raw images/Rep 3/
- Raw images/Rep 3/FLAG_fullblotR3_169um.jpg
- Raw images/Rep 3/Fli_fullblotR3_169um.jpg
- Raw images/Rep 3/tubulin_fullblotR3_169um.jpg
