# Supplementary material for: The DBD-α4 helix of EWSR1::FLI1 is required for GGAA microsatellite binding that underlies genome regulation in Ewing sarcoma
Source: eLife. 2026 Jun 15;13:RP95626. doi: 10.7554/eLife.95626 (PMC13268648; doi:10.7554/eLife.95626)
Supplement: Figure 1—figure supplement 1—source data 4. [file elife-95626-fig1-figsupp1-data4.zip]

Archive with 28 entries (24 files):
- Raw images/
- Raw images/Rep 1/
- Raw images/Rep 1/A673_ief197_R1_1.jpg
- Raw images/Rep 1/A673_ief197_R1_2.jpg
- Raw images/Rep 1/A673_ief714_R1_1.jpg
- Raw images/Rep 1/A673_ief714_R1_2.jpg
- Raw images/Rep 1/A673_iefDBD+_R1_1.jpg
- Raw images/Rep 1/A673_iefDBD+_R1_2.jpg
- Raw images/Rep 1/A673_iefDBD_R1_1.jpg
- Raw images/Rep 1/A673_iefDBD_R1_2.jpg
- Raw images/Rep 2/
- Raw images/Rep 2/A673_ief197_R2_1.jpg
- Raw images/Rep 2/A673_ief197_R2_2.jpg
- Raw images/Rep 2/A673_ief714_R2_1.jpg
- Raw images/Rep 2/A673_ief714_R2_2.jpg
- Raw images/Rep 2/A673_iefDBD+_R2_1.jpg
- Raw images/Rep 2/A673_iefDBD+_R2_2.jpg
- Raw images/Rep 2/A673_iefDBD_R2_1.jpg
- Raw images/Rep 2/A673_iefDBD_R2_2.jpg
- Raw images/Rep 3/
- Raw images/Rep 3/A673_ief197_R3_1.jpg
- Raw images/Rep 3/A673_ief197_R3_2.jpg
- Raw images/Rep 3/A673_ief714_R3_1.jpg
- Raw images/Rep 3/A673_ief714_R3_2.jpg
- Raw images/Rep 3/A673_iefDBD+_R3_1.jpg
- Raw images/Rep 3/A673_iefDBD+_R3_2.jpg
- Raw images/Rep 3/A673_iefDBD_R3_1.jpg
- Raw images/Rep 3/A673_iefDBD_R3_2.jpg
