# Supplementary material for: The DBD-α4 helix of EWSR1::FLI1 is required for GGAA microsatellite binding that underlies genome regulation in Ewing sarcoma
Source: eLife. 2026 Jun 15;13:RP95626. doi: 10.7554/eLife.95626 (PMC13268648; doi:10.7554/eLife.95626)
Supplement: Figure 1—figure supplement 3—source data 3. [file elife-95626-fig1-figsupp3-data3.zip]

Archive with 3 entries (2 files):
- Labelled images/
- Labelled images/R2_submission.pdf
- Labelled images/R3_submission.pdf
