# Supplementary material for: The DBD-α4 helix of EWSR1::FLI1 is required for GGAA microsatellite binding that underlies genome regulation in Ewing sarcoma
Source: eLife. 2026 Jun 15;13:RP95626. doi: 10.7554/eLife.95626 (PMC13268648; doi:10.7554/eLife.95626)
Supplement: Figure 1—figure supplement 3—source data 4. [file elife-95626-fig1-figsupp3-data4.zip]

Archive with 19 entries (16 files):
- Raw images/
- Raw images/Rep 2/
- Raw images/Rep 2/TTC466_Rep2_714_1.jpg
- Raw images/Rep 2/TTC466_Rep2_714_2.jpg
- Raw images/Rep 2/TTC466_Rep2_714_DBD+_1.jpg
- Raw images/Rep 2/TTC466_Rep2_714_DBD+_2.jpg
- Raw images/Rep 2/TTC466_Rep2_714_DBD.jpg
- Raw images/Rep 2/TTC466_Rep2_714_DBD_2.jpg
- Raw images/Rep 2/TTC466_Rep2_iERG_1.jpg
- Raw images/Rep 2/TTC466_Rep2_iERG_2.jpg
- Raw images/Rep 3/
- Raw images/Rep 3/TTC446_Rep3_714_1.jpg
- Raw images/Rep 3/TTC446_Rep3_714_2.jpg
- Raw images/Rep 3/TTC446_Rep3_DBD+_1.jpg
- Raw images/Rep 3/TTC446_Rep3_DBD+_2.jpg
- Raw images/Rep 3/TTC446_Rep3_DBD_1.jpg
- Raw images/Rep 3/TTC446_Rep3_DBD_2.jpg
- Raw images/Rep 3/TTC446_Rep3_iERG_1.jpg
- Raw images/Rep 3/TTC446_Rep3_iERG_2.jpg
