# Supplementary material for: The DBD-α4 helix of EWSR1::FLI1 is required for GGAA microsatellite binding that underlies genome regulation in Ewing sarcoma
Source: eLife. 2026 Jun 15;13:RP95626. doi: 10.7554/eLife.95626 (PMC13268648; doi:10.7554/eLife.95626)
Supplement: Source code 1. [file elife-95626-code1.zip]

Archive with 40 entries (34 files):
- Code/Fig1/
- Code/Fig1/DIRs_Fig1D_E.R
- Code/Fig1/hicCorrectMatrix.sh
- Code/Fig1/hicNormalize.sh
- Code/Fig1/hicPlotDistVsCount.sh
- Code/Fig1/Interaction_distance_Fig1F.R
- Code/Fig1/MDS_plot_Fig1B.R
- Code/Fig2/
- Code/Fig2/Fig2A.R
- Code/Fig2/Fig2B.R
- Code/Fig2/Fig2CDEGH.R
- Code/Fig2/Fig2F.R
- Code/Fig2/hicCorrectMatrix.sh
- Code/Fig2/hicDifferentialTAD.sh
- Code/Fig2/hicFindTADs.sh
- Code/Fig2/hicNormalize.sh
- Code/Fig2/SuppFig2.R
- Code/Fig3/
- Code/Fig3/call_loops.sh
- Code/Fig3/Fig3A.R
- Code/Fig3/Fig3CEF.R
- Code/Fig3/Fig3D.R
- Code/Fig4/
- Code/Fig4/Fig4A.R
- Code/Fig4/Fig4BC.R
- Code/Fig4/Fig4DE.R
- Code/Fig4/Fig4F.R
- Code/Fig4/rose2.sh
- Code/Fig4/samples.txt
- Code/Fig5/
- Code/Fig5/Fig5A.R
- Code/Fig5/Fig5BCDG.R
- Code/Fig5/Fig5EFH.R
- Code/Fig5/samples.txt
- Code/Fig6/
- Code/Fig6/Fig6ABC.sh
- Code/make_matrix_juicer.sh
- Code/make_mcool.sh
- Code/microc.sh
- Code/samples.txt
