# Supplementary material for: The DBD-α4 helix of EWSR1::FLI1 is required for GGAA microsatellite binding that underlies genome regulation in Ewing sarcoma
Source: eLife. 2026 Jun 15;13:RP95626. doi: 10.7554/eLife.95626 (PMC13268648; doi:10.7554/eLife.95626)
Supplement: Source code 1. [file elife-95626-code1.zip › Code/Fig1/DIRs_Fig1D_E.R]

#Setting up----
library(multiHiCcompare)
library(purrr)
library(EnhancedVolcano)

setwd("/gpfs0/home1/gdlessnicklab/lab/data/221013_Lessnick_GSL-AB-3073_A673_MicroC/multiHiCcompare")

# Load the parallel package
library(parallel)

# Detect the number of cores available
num_cores <- detectCores()

# Print the number of cores
cat("Number of cores available:", num_cores)

# Set up analysis parallelization 
library(BiocParallel) 
numCores <- 48 
register(MulticoreParam(workers = numCores))

#load regions of the genome to be excluded e.g. centromers and telomere
data("hg19_cyto")

#Importing all chromosome data----

#Define a function to generate the file path based on chromosome number and dataset:
get_file_path <- function(chromosome, dataset) {
  return(paste0("500kb/", dataset, "/A673_", dataset, "_chr", chromosome, "_NONE_500kb.txt"))
}

#Create a list of datasets and chromosomes:
datasets <- c("DBD1", "DBD2", "DBDp1", "DBDp2", "iEF1", "iEF2")
chromosomes <- c(1:22, "X")  

#Create a list to store the data frames for all chromosomes and datasets:
all_data <- list()

# Define a function to add the 'chr' column, update the column names, and reorder the columns
update_data_frame <- function(df, chromosome) {
  df$chr <- rep(chromosome, nrow(df))
  df <- df[,c(4,1:3)]
  colnames(df) <- c("chr", "region1", "region2", "IF")
  return(df)
}

# Loop through each chromosome and dataset, read the file, update the data frame, and store it in the all_data list:
for (chromosome in chromosomes) {
  for (dataset in datasets) {
    file_path <- get_file_path(chromosome, dataset)
    data_frame <- read.table(file_path)
    
    # Update the data frame with the current chromosome
    data_frame <- update_data_frame(data_frame, chromosome)
    
    # Add the data frame to the 'all_data' list using a combined key: "dataset_chromosome"
    all_data[[paste0(dataset, "_", chromosome)]] <- data_frame
  }
}

# Get the names of all data frames in the list
all_names <- names(all_data)

# Identify the data frames that contain "DBD1" in their names
DBD1_names <- grep("DBD1", all_names, value = TRUE)

# Combine these data frames
DBD1_data <- do.call(rbind, all_data[DBD1_names])

# Repeat the process for the other data sets
DBD2_names <- grep("DBD2", all_names, value = TRUE)
DBD2_data <- do.call(rbind, all_data[DBD2_names])

DBDp1_names <- grep("DBDp1", all_names, value = TRUE)
DBDp1_data <- do.call(rbind, all_data[DBDp1_names])

DBDp2_names <- grep("DBDp2", all_names, value = TRUE)
DBDp2_data <- do.call(rbind, all_data[DBDp2_names])

iEF1_names <- grep("iEF1", all_names, value = TRUE)
iEF1_data <- do.call(rbind, all_data[iEF1_names])

iEF2_names <- grep("iEF2", all_names, value = TRUE)
iEF2_data <- do.call(rbind, all_data[iEF2_names])

# Combine all the data into a new list
combined_data <- list(DBD1 = DBD1_data, DBD2 = DBD2_data, DBDp1 = DBDp1_data, DBDp2 = DBDp2_data, iEF1 = iEF1_data, iEF2 = iEF2_data)

#Make hicexp objects of chr1 ----
batch <- c(1, 2, 1, 2, 1, 2)

data <-
  make_hicexp(
    data_list = combined_data,
    groups = c(0, 0, 1, 1, 2, 2),
    covariates = data.framebatch,
    zero.p = 0.8,
    remove_zeros = FALSE,
    A.min = 5,
    filter = TRUE,
    remove.regions = hg19_cyto
  )

#check out the S4 hicexp object
hic_table(data)
results(data)
meta(data)

#saving MD plots as pdfs
pdf("500kb/A673_500kb_MDplot_unnormalized.pdf") 
MD_hicexp(data) 
dev.off()

#normalization
data_norm  <-
  fastlo(data, 
         parallel = TRUE) 


#saving MD plots as pdfs
pdf("500kb/A673_500kb_MDplot_fastlo.pdf") 
MD_hicexp(data_norm) 
dev.off()

#Prepare design matrix----
#Create a numeric vector batch with the values 1, 2, 1, 2, 1, and 2. This represents the batch information for each sample.
batch <- c(1,2,1,2,1,2)
# produce design matrix, the 0+ in the model formula is an instruction not to include an intercept column and instead to include a column for each group.

d <- model.matrix( ~ 0 + factor
                   (meta(data_norm)$group) + factor(batch))
colnames(d) <- c("DBD", "DBDp", "KD", "batch")

library(limma)
my.contrasts <-
  makeContrasts(
    DBDpvsDBD = DBDp - DBD,
    KDvsDBDp = KD - DBDp,
    KDvsDBD = KD - DBD,
    levels = d
  )


#Pairwise comparisons ----
#QLF method (default) - quasi-likelihood method----

#KDvsDBD+----
QLF_KDvsDBDp <-
  hic_glm(
    data_norm,
    design = d,
    method = "QLFTest",
    p.method = "fdr", 
    contrast = my.contrasts[, "KDvsDBDp"]
  )

td_KDvsDBDp <-
  topDirs(
    QLF_KDvsDBDp,
    logfc_cutoff = 0.5,
    logcpm_cutoff = 0.5,
    p.adj_cutoff = 0.2,
    return_df = 'pairedbed'
  )
head(td_KDvsDBDp)

counts_KDvsDBDp <-
  topDirs(
    QLF_KDvsDBDp,
    logfc_cutoff = 0.5,
    logcpm_cutoff = 0.5,
    p.adj_cutoff = 0.2,
    return_df = 'bed',
    pval_aggregate = "max"
  )
head(counts_KDvsDBDp)

pdf("500kb/A673_500kb_KDvsDBDp_pval.pdf")
plot_pvals(counts_KDvsDBDp) #visualize the p-values of the top differentially interacting regions (DIRs)
dev.off()

pdf("500kb/A673_500kb_KDvsDBDp_counts.pdf")
plot_counts(counts_KDvsDBDp) #visualize the counts of the top DIRs
dev.off()

pdf("500kb/A673_500kb_KDvsDBDp_MDcomp.pdf")
MD_composite(QLF_KDvsDBDp) #a composite MD plot of the results of a comparison where the significant differences are highlighted
dev.off()

pdf("500kb/A673_500kb_KDvsDBDp_manhattan.pdf")
manhattan_hicexp(QLF_KDvsDBDp, p.adj_cutoff = "standard") #a composite MD plot of the results of a comparison where the significant differences are highlighted
dev.off()

Nrow <-
  nrow(td_KDvsDBDp) 

td_bedpe_KDvsDBDp <-
  data.frame(
    td_KDvsDBDp[, 1:6],
    "name" = rep(".", Nrow),
    "score" = rep(".", Nrow),
    "strand1" = rep(".", Nrow),
    "strand2" = rep(".", Nrow),
    "color" = rep(".", Nrow),
    td_KDvsDBDp[, 7:11],
    stringsAsFactors = F
  ) 

write.table(
  td_bedpe_KDvsDBDp,
  "500kb/A673_KDvsDBDp_DIRs_500kb.bedpe",
  sep = "\t",
  col.names = T,
  row.names = F,
  quote = F
)

KDvsDBDp_lost <- subset(td_bedpe_KDvsDBDp, logFC < 0) 
write.table(
  KDvsDBDp_lost,
  "500kb/A673_KDvsDBDp_lost_DIRs_500kb_nocolnames.bedpe",
  sep = "\t",
  col.names = F,
  row.names = F,
  quote = F
)

KDvsDBDp_gain <- subset(td_bedpe_KDvsDBDp, logFC > 0)
write.table(
  KDvsDBDp_gain,
  "500kb/A673_KDvsDBDp_gain_DIRs_500kb_nocolnames.bedpe",
  sep = "\t",
  col.names = F,
  row.names = F,
  quote = F
)

#KDvsDBD----
QLF_KDvsDBD <-
  hic_glm(
    data_norm,
    design = d,
    method = "QLFTest",
    p.method = "fdr",
    contrast = my.contrasts[, "KDvsDBD"]
  )

td_KDvsDBD <-
  topDirs(
    QLF_KDvsDBD,
    logfc_cutoff = 0.5,
    logcpm_cutoff = 0.5,
    p.adj_cutoff = 0.2,
    return_df = 'pairedbed'
  )
head(td_KDvsDBD)

counts_KDvsDBD <-
  topDirs(
    QLF_KDvsDBD,
    logfc_cutoff = 0.5,
    logcpm_cutoff = 0.5,
    p.adj_cutoff = 0.2,
    return_df = 'bed',
    pval_aggregate = "max"
  )
head(counts_KDvsDBD)

pdf("500kb/A673_500kb_KDvsDBD_pval.pdf")
plot_pvals(counts_KDvsDBD) #visualize the p-values of the top differentially interacting regions (DIRs)
dev.off()

pdf("500kb/A673_500kb_KDvsDBD_counts.pdf")
plot_counts(counts_KDvsDBD) #visualize the counts of the top DIRs
dev.off()

pdf("500kb/A673_500kb_KDvsDBD_MDcomp.pdf")
MD_composite(QLF_KDvsDBD) #a composite MD plot of the results of a comparison where the significant differences are highlighted
dev.off()

pdf("500kb/A673_500kb_KDvsDBD_manhattan.pdf")
manhattan_hicexp(QLF_KDvsDBD, p.adj_cutoff = "standard") #a composite MD plot of the results of a comparison where the significant differences are highlighted
dev.off()

Nrow <-
  nrow(td_KDvsDBD) 

td_bedpe_KDvsDBD <-
  data.frame(
    td_KDvsDBD[, 1:6],
    "name" = rep(".", Nrow),
    "score" = rep(".", Nrow),
    "strand1" = rep(".", Nrow),
    "strand2" = rep(".", Nrow),
    "color" = rep(".", Nrow),
    td_KDvsDBD[, 7:11],
    stringsAsFactors = F
  ) 

write.table(
  td_bedpe_KDvsDBD,
  "500kb/A673_KDvsDBD_DIRs_500kb.bedpe",
  sep = "\t",
  col.names = T,
  row.names = F,
  quote = F
)

KDvsDBD_lost <- subset(td_bedpe_KDvsDBD, logFC < 0) 
write.table(
  KDvsDBD_lost,
  "500kb/A673_KDvsDBD_lost_DIRs_500kb_nocolnames.bedpe",
  sep = "\t",
  col.names = F,
  row.names = F,
  quote = F
)

KDvsDBD_gain <- subset(td_bedpe_KDvsDBD, logFC > 0)
write.table(
  KDvsDBD_gain,
  "500kb/A673_KDvsDBD_gain_DIRs_500kb_nocolnames.bedpe",
  sep = "\t",
  col.names = F,
  row.names = F,
  quote = F
)

############ VOLCANO PLOT #################
# Check if there is an "E" in the 'p.value' column
any(grepl("E", td_KDvsDBDp$p.value))

# Show which entries in the 'p.value' column contain an "E"
which(grepl("E", td_KDvsDBDp$p.value))

td_KDvsDBDp$p.value <- as.numeric(gsub("E", "e", td_KDvsDBDp$p.value))
td_KDvsDBD$p.value <- as.numeric(gsub("E", "e", td_KDvsDBD$p.value))

pdf("500kb/DBDp_vs_KD_volcano.pdf")
EnhancedVolcano(td_KDvsDBDp,
                lab = rownames(td_KDvsDBDp),
                x = 'logFC',
                y = 'p.value',
                pCutoff = 0.05,
                FCcutoff = 1.5,
                pointSize = 3.0,
                title = 'DBD+ vs KD',
                subtitle = 'Differentially Interacting Regions',
                caption = 'p-val < 0.05, FC = 1.5',
                xlab = bquote(~Log[2]~ 'fold change'),
                ylab = bquote(~-Log[10]~italic(P)),
                ylim = c(0, 10),
                xlim = c(-5, 5)
)
dev.off()

pdf("500kb/DBD_vs_KD_volcano.pdf")
EnhancedVolcano(td_KDvsDBD,
                lab = rownames(td_KDvsDBD),
                x = 'logFC',
                y = 'p.value',
                pCutoff = 0.05,
                FCcutoff = 1.5,
                pointSize = 3.0,
                title = 'DBD vs KD',
                subtitle = 'Differentially Interacting Regions',
                caption = 'p-val < 0.05, FC = 1.5',
                xlab = bquote(~Log[2]~ 'fold change'),
                ylab = bquote(~-Log[10]~italic(P)),
                ylim = c(0, 10),
                xlim = c(-5, 5)
)
dev.off()

td_KDvsDBDp$p.value <- as.numeric(td_KDvsDBDp$p.value)
td_KDvsDBDp$p.adj <- as.numeric(td_KDvsDBDp$p.adj)

# Check if there is an "E" in the 'p.value' column
any(grepl("E", td_KDvsDBDp$p.value))

############## NUMBER OF SIGNIFICANT INTERACTIONS FROM THE VOLCANO PLOT ####################
# For DBDp vs KD
significant_DBDp_vs_KD <- subset(td_KDvsDBDp, (abs(logFC) > 1.5) & (p.value < 0.05))


# For DBD vs KD
significant_DBD5_vs_KD <- subset(td_KDvsDBD, (abs(logFC) > 1.5) & (p.value < 0.05))
