# Supplementary material for: The DBD-α4 helix of EWSR1::FLI1 is required for GGAA microsatellite binding that underlies genome regulation in Ewing sarcoma
Source: eLife. 2026 Jun 15;13:RP95626. doi: 10.7554/eLife.95626 (PMC13268648; doi:10.7554/eLife.95626)
Supplement: Source code 1. [file elife-95626-code1.zip › Code/Fig1/hicCorrectMatrix.sh]

#!/bin/bash
#SBATCH --job-name="hicCorrectMatrix"
#SBATCH --partition=general
#SBATCH --cpus-per-task=32
#SBATCH --mail-user=ariunaa.bayanjargal@nationwidechildrens.org
#SBATCH --mail-type=all
#SBATCH --time=05-00:00:00
#SBATCH --output=slurm_%x.%j.out

cd /home/gdlessnicklab/lab/data/221013_Lessnick_GSL-AB-3073_A673_MicroC/

module load hicexplorer/3.7.2

#to see all the steps in slurm output
set -x
 
# set directories to loop over
directories=(DBD DBDp iEF)

# Define thresholds for each file
declare -A thresholds
thresholds[DBD_250kb]="-3.4 5"
thresholds[DBD_50kb]="-3.3 5.0"
thresholds[DBD_5kb]="-2.7 5"
thresholds[DBDp_250kb]="-3.8 5.0"
thresholds[DBDp_50kb]="-3.6 5.0"
thresholds[DBDp_5kb]="-2.9 5"
thresholds[iEF_250kb]="-3.3 5.0"
thresholds[iEF_50kb]="-3.2 5.0"
thresholds[iEF_5kb]="-2.55 5"


# loop over directories
for dir in "${directories[@]}"; do
  # change to directory
  cd "$dir"
    
  # Define resolutions for .cool files
  resolutions=(250kb 50kb 5kb)

  # loop over .cool files
  for res in "${resolutions[@]}"; do
    threshold=${thresholds[${dir}_${res}]}
    hicCorrectMatrix correct --matrix A673_"$dir"_"$res"_smallest.cool --correctionMethod ICE --filterThreshold $threshold --outFileName A673_"$dir"_"$res"_ICE.cool
  done

  # return to previous directory
  cd ..
done
