# Supplementary material for: The DBD-α4 helix of EWSR1::FLI1 is required for GGAA microsatellite binding that underlies genome regulation in Ewing sarcoma
Source: eLife. 2026 Jun 15;13:RP95626. doi: 10.7554/eLife.95626 (PMC13268648; doi:10.7554/eLife.95626)
Supplement: Source code 1. [file elife-95626-code1.zip › Code/Fig1/hicNormalize.sh]

#!/bin/bash
#SBATCH --job-name="hicNorm"
#SBATCH --partition=general
#SBATCH --cpus-per-task=6
#SBATCH --mail-user=ariunaa.bayanjargal@nationwidechildrens.org
#SBATCH --mail-type=all
#SBATCH --time=05-00:00:00
#SBATCH --output=slurm_%x.%j.out

cd /home/gdlessnicklab/lab/data/221013_Lessnick_GSL-AB-3073_A673_MicroC/

module load hicexplorer/3.7.2

# set directories to loop over
directories=(DBD DBDp iEF)

# loop over directories
for dir in "${directories[@]}"; do
  # change to directory
  cd "$dir"

    #making .hic files with Juicer/1.22 from lab/software
    hicNormalize --matrices A673_"$dir".mcool::/resolutions/250000 A673_"$dir".mcool::/resolutions/50000  A673_"$dir".mcool::/resolutions/5000 --normalize smallest --outFileName A673_"$dir"_250kb_smallest.cool A673_"$dir"_50kb_smallest.cool A673_"$dir"_5kb_smallest.cool 

  # return to previous directory
  cd ..
done


#hicPlotDistVsCounts -m \
#condition1_sample1_50_bins_merged.h5 \
#condition1_sampel2_50_bins_merged.h5 \
#condition2_sample1_50_bins_merged.h5 \
#condition2_sample2_50_bins_merged.h5 \
#-o counts_vs_dist_50_bins_merged.png \
#--labels 'Cond 1 Sample 1' 'Cond 1 Sample 2' 'Cond 2 Sample 1' 'Cond 2 Sample 2' \
#--maxdepth 20000000 \
#--plotsize 5 4.2
