# Supplementary material for: The DBD-α4 helix of EWSR1::FLI1 is required for GGAA microsatellite binding that underlies genome regulation in Ewing sarcoma
Source: eLife. 2026 Jun 15;13:RP95626. doi: 10.7554/eLife.95626 (PMC13268648; doi:10.7554/eLife.95626)
Supplement: Source code 1. [file elife-95626-code1.zip › Code/Fig1/hicPlotDistVsCount.sh]

#!/bin/bash
#SBATCH --job-name="hicPlotDist"
#SBATCH --partition=general
#SBATCH --cpus-per-task=16
#SBATCH --mail-user=ariunaa.bayanjargal@nationwidechildrens.org
#SBATCH --mail-type=all
#SBATCH --time=05-00:00:00
#SBATCH --output=slurm_%x.%j.out

cd /home/gdlessnicklab/lab/data/221013_Lessnick_GSL-AB-3073_A673_MicroC/dist_decay

module load hicexplorer/3.7.2

hicPlotDistVsCounts -m \
    ../DBD/A673_DBD_5kb_ICE.cool \
    ../DBDp/A673_DBDp_5kb_ICE.cool \
    ../iEF/A673_iEF_5kb_ICE.cool \
-o A673_comb_5kb_counts_vs_dist_09202023.pdf \
--labels 'DBD' 'DBD+' 'KD' \
--maxdepth 20000000 \
--plotsize 2 2
