# Supplementary material for: The DBD-α4 helix of EWSR1::FLI1 is required for GGAA microsatellite binding that underlies genome regulation in Ewing sarcoma
Source: eLife. 2026 Jun 15;13:RP95626. doi: 10.7554/eLife.95626 (PMC13268648; doi:10.7554/eLife.95626)
Supplement: Source code 1. [file elife-95626-code1.zip › Code/Fig1/Interaction_distance_Fig1F.R]

library(dplyr)
library(ggplot2)

setwd("/gpfs0/home1/gdlessnicklab/lab/data/221013_Lessnick_GSL-AB-3073_A673_MicroC/multiHiCcompare/500kb")

DBD_dirs <- read.table("A673_KDvsDBD_DIRs_500kb.bedpe", header = T)
DBDp_dirs <- read.table("A673_KDvsDBDp_DIRs_500kb.bedpe", header = T)

# Perform the full join
combined_df <- DBD_dirs %>%
  full_join(DBDp_dirs, by = c("chr1" = "chr1", "start1" = "start1", "end1" = "end1", "chr2" = "chr2", "start2" = "start2", "end2" = "end2"))

# Get non-matched rows from DBD_dirs
DBD_uniq_dirs <- combined_df %>%
  filter(is.na(name.y))  

# Get non-matched rows from DBDp_dirs
DBDp_uniq_dirs <- combined_df %>%
  filter(is.na(name.x)) 

# Get matched rows
common_dirs <- combined_df %>%
  filter(!is.na(name.x) & !is.na(name.y))  

#calculating correlation for common dirs logFC
spearman_correlation <- cor(common_dirs$logFC.x, common_dirs$logFC.y, method="spearman")
pearson_correlation <- cor(common_dirs$logFC.x, common_dirs$logFC.y, method="pearson")

#scatter plot for logFC of common dirs
p <- ggplot(common_dirs, aes(x=logFC.x, y=logFC.y)) +
  geom_point() +
  labs(x="DBD DIR LogFC", y="DBD+ DIR logFC") +
  theme_minimal() +
  geom_smooth(method=lm , color="red", se=FALSE) +
  annotate("text", x = Inf, y = Inf, label = paste("Spearman Correlation = ", round(spearman_correlation, 2), "\nPearson Correlation = ", round(pearson_correlation, 2)), hjust = 1.1, vjust = 1.1) +
  ggtitle("Common DIRs")

#creating df to make violin plot for average D for common, DBD and DBD+
common_d <- common_dirs %>% 
  select(chr1, start1, end1, chr2, start2, end2, D.x) %>%
  mutate(condition = "common")

DBD_d <- DBD_uniq_dirs %>% 
  select(chr1, start1, end1, chr2, start2, end2, D.x) %>%
  mutate(condition = "DBD")

DBDp_d <- DBDp_uniq_dirs %>% 
  select(chr1, start1, end1, chr2, start2, end2, D.y) %>%
  mutate(condition = "DBDp")

D_data <- bind_rows(common_d, DBD_d, DBDp_d) 

# Combine D.x and D.y columns into a new D column
D_data <- D_data %>%
  mutate(D = coalesce(D.x, D.y)) %>%
  select(-D.x, -D.y)  # remove the D.x and D.y columns

color_palette <- c("DBD" = "#c51b7d", "DBDp" = "#67a342", "common" = "#Bdbcb4" )
condition_order <- c("DBD", "common", "DBDp")

# Transform the condition column to a factor with the specified order
D_data$condition <- factor(D_data$condition, levels = condition_order)

#violin plot  
ggplot(D_data, aes(x=condition, y=D, fill = condition)) +
  geom_violin(alpha = 0.7) +
  geom_boxplot(width =0.1, color = "black", fill = "white") +
  theme_classic() +
  labs(title="Distance between interacting regions", x="Condition", y="Distance (Unit length of 500kb)") +
  annotate("text", x = 1.5, y = 450, label = "1.819267e-02") +
  annotate("text", x = 2, y = 500, label = "3.275348e-02") +
  annotate("text", x = 2.5, y = 450, label = "5.967324e-09") +
  annotate("text", x = 3, y = 520, label = "DBD: 34 \n DBD+: 14295 \n common:31") +
  scale_fill_manual(values = color_palette)

#boxplot 
ggplot(D_data, aes(x=condition, y=D)) +
  geom_boxplot() +
  theme_minimal() +
  labs(title="Boxplot of D", x="Condition", y="Distance (Unit length of 500kb)") +
  annotate("text", x = 1.5, y = 450, label = "1.819267e-02") +
  annotate("text", x = 2, y = 500, label = "3.275348e-02") +
  annotate("text", x = 2.5, y = 450, label = "5.967324e-09")

mean_D_by_condition <- D_data %>%
  group_by(condition) %>%
  summarise(mean_D = mean(D))

anova_result <- aov(D ~ condition, data = D_data)
summary(anova_result

tukey_result <- TukeyHSD(anova_result)
