# Supplementary material for: The DBD-α4 helix of EWSR1::FLI1 is required for GGAA microsatellite binding that underlies genome regulation in Ewing sarcoma
Source: eLife. 2026 Jun 15;13:RP95626. doi: 10.7554/eLife.95626 (PMC13268648; doi:10.7554/eLife.95626)
Supplement: Source code 1. [file elife-95626-code1.zip › Code/Fig1/MDS_plot_Fig1B.R]

#############
## Set up 
#############

library(magrittr)
library(purrr)
library(GenomicRanges)
library(parallel)
library(BiocParallel)
library(BSgenome.Hsapiens.UCSC.hg19)
library(diffHic)
library(InteractionSet)
library(GenomicRanges)
library(Matrix)
library(HiCcompare)
library(edgeR)
library(csaw)
library(statmod)

setwd("/gpfs0/home2/gdtheisenlab/lab/data/221013_Lessnick_GSL-AB-3073_A673_MicroC/diffhic")

#https://hicexplorer.readthedocs.io/en/latest/content/HiCExport.html

#################################
## Importing data and making iset
#################################

#tsv files extracted with hicExplorer - link above
DBD1 <- read.delim("/gpfs0/home1/gdlessnicklab/lab/data/221013_Lessnick_GSL-AB-3073_A673_MicroC/Bio1_DBD/A673_Bio1_DBD_500kb_gi.tsv", header = FALSE)
DBD2 <- read.delim("/gpfs0/home1/gdlessnicklab/lab/data/221013_Lessnick_GSL-AB-3073_A673_MicroC/Bio2_DBD/A673_Bio2_DBD_500kb_gi.tsv", header = FALSE)
DBDp1 <- read.delim("/gpfs0/home1/gdlessnicklab/lab/data/221013_Lessnick_GSL-AB-3073_A673_MicroC/Bio1_DBDp/A673_Bio1_DBDp_500kb_gi.tsv", header = FALSE)
DBDp2 <- read.delim("/gpfs0/home1/gdlessnicklab/lab/data/221013_Lessnick_GSL-AB-3073_A673_MicroC/Bio2_DBDp/A673_Bio2_DBDp_500kb_gi.tsv", header = FALSE)
KD1 <- read.delim("/gpfs0/home1/gdlessnicklab/lab/data/221013_Lessnick_GSL-AB-3073_A673_MicroC/Bio1_iEF/A673_Bio1_iEF_500kb_gi.tsv", header = FALSE)
KD2 <- read.delim("/gpfs0/home1/gdlessnicklab/lab/data/221013_Lessnick_GSL-AB-3073_A673_MicroC/Bio2_iEF/A673_Bio2_iEF_500kb_gi.tsv", header = FALSE)

df_list <- list()
df_list <- list(DBD1, DBD2, DBDp1, DBDp2, KD1, KD2)

#function to convert df to gi
convertToGI <- function(df){
  row.regions <- GRanges(df$V1, IRanges(df$V2,df$V3))# interaction start
  col.regions <- GRanges(df$V4, IRanges(df$V5,df$V6))# interaction end
  gi <- GInteractions(row.regions, col.regions)
  gi$norm.freq <- df$V7 # Interaction frequencies
  return(gi)
}

DBD1.gi <- convertToGI(DBD1)
DBD2.gi <- convertToGI(DBD2)
DBDp1.gi <- convertToGI(DBDp1)
DBDp2.gi <- convertToGI(DBDp2)
KD1.gi <- convertToGI(KD1)
KD2.gi <- convertToGI(KD2)

#merging gi based on matching bins
#get common regions between objects
combined <- unique(c(DBD1.gi, DBD2.gi, DBDp1.gi, DBDp2.gi, KD1.gi, KD2.gi))

#replace original regions with the common regions
replaceRegions(DBD1.gi) <- regions(combined)
replaceRegions(DBD2.gi) <- regions(combined)
replaceRegions(DBDp1.gi) <- regions(combined)
replaceRegions(DBDp2.gi) <- regions(combined)
replaceRegions(KD1.gi) <- regions(combined)
replaceRegions(KD2.gi) <- regions(combined)

all.gi.list <- list()
all.gi.list <- list(DBD1.gi, DBD2.gi, DBDp1.gi, DBDp2.gi, KD1.gi, KD2.gi)

#get the matching indexes between objects
matched <- lapply(all.gi.list, function(x) {
  match(x, combined)
})

#create a count matrix for the intereation freq
counts <- matrix(0, ncol = 6, nrow=length(combined))

#fill in the counts dfor the matched bins
counts[matched[[1]], 1] <- all.gi.list[[1]]$norm.freq
counts[matched[[2]], 2] <- all.gi.list[[2]]$norm.freq
counts[matched[[3]], 3] <- all.gi.list[[3]]$norm.freq
counts[matched[[4]], 4] <- all.gi.list[[4]]$norm.freq
counts[matched[[5]], 5] <- all.gi.list[[5]]$norm.freq
counts[matched[[6]], 6] <- all.gi.list[[6]]$norm.freq

#create an iset object
iset <- InteractionSet(counts, combined)

#the interaction set must be "reversestrictginteractions"
interactions(iset) <- as(interactions(iset), "ReverseStrictGInteractions")

#assay name must be "counts" for the software to recognize
assayNames(iset) <- "counts"

#adding sample names to the iset
column.names <- c("DBD1", "DBD2", "DBDp1", "DBDp2", "KD1", "KD2")
colnames(iset) <- column.names

#adding total library size to the iset object colData slot
totals.data <- c(sum(DBD1$V7), sum(DBD2$V7), sum(DBDp1$V7), sum(DBDp2$V7), sum(KD1$V7), sum(KD2$V7))
colData(iset)$totals <- totals.data

############
## Filtering 
############                                                                                          

#average abundance for the whole library calculated
ave.ab <- aveLogCPM(asDGEList(iset))
pdf("500kb/A673_500kb_all_cond_ave_abundance.pdf")
hist(ave.ab,
     xlab = "Average abundance ",
     col = "grey80",
     main = "A673 500kb all conditions", 
     xlim = c(-10, 10),
     ylim = c(0, 5000000),
     xaxt = 'n')  # This prevents R from adding the default x-axis

# Add your own x-axis with specified tick marks
axis(side = 1, at = seq(-10, 10, by = 2))  # This adds tick marks at every 2 units from -10 to 10

dev.off()

#Remove bin pair with low average abundance below threshold. The example below identifies those bin pairs where the overall NB mean across all samples is not less than 5
count.keep <- ave.ab >= aveLogCPM(5, lib.size = mean(iset$totals))
summary(count.keep) #6,437,564 bin pairs removed from 16,315,279

#Filter pairs with abundance that are at least 2-fold higher than the estimate of non-specific ligation rate (The median abundance across inter-chromosomal bin pairs is used as an estimate of the non-specific ligation rate)
directdata <- filterDirect(iset)
#directdata$threshold <- -7
directdata$threshold #-6.39346

#?direct? filtering is the average abundance for each bin pair is directly compared against a fixed threshold value
direct.keep <- directdata$abundances > log2(2) + directdata$threshold
summary(direct.keep) #14,170,522 interaction removed; 2,144,757 interactions left

#the direct filter can be combined with count.keep to ensure that the retained bin pairs have large absolute counts.
direct.keep2 <- direct.keep & count.keep
summary(direct.keep2) ##14,170,522 interaction removed; 2,144,757 interactions left

filtered.data <- iset[direct.keep2,]

#Calculate normalization factors using count data from multiple libraries.
norm.data <- normFactors(filtered.data)
norm.data$norm.factors

#Filtering to remove bin pairs on or near the diagonal of the interaction space ----
ndiag.keep <- filterDiag(norm.data)
summary(ndiag.keep) #5734 interactions removed; 2,139,023 left

#Converting a SummarizedExperiment object to a DGEList object for analysis with edgeR.
diag.data <- norm.data[ndiag.keep,]
dge.diag.data <- asDGEList(diag.data)
dge.diag.data

#plotting mds for 1mb after diagonal removed---
group <- c("DBD1", "DBD2", "DBD+1", "DBD+2", "KD1", "KD2")
group.col <-c("#0066ff", "#4d94ff", "#009900", "#00e600", "#cc33ff", "#df80ff")

pdf("500kb/A673_500kb_top1000_MDS_filtered.pdf")
plotMDS(
  dge.diag.data,
  col = group.col,
  pch = as.numeric(19),
  top = 1000,
  cex = 2,
  dim.plot = c(1, 2),
  main = "A673 500kb MDS plot on filtered data",
  xlim = c(-2, 2),
  ylim = c(-2, 2)
)
legend(
  "topright",
  legend = unique(group),
  col = unique(group.col),
  pch = as.numeric(19),
  cex = 1.0,
  title.col = "black",
  bty = "n"
)
dev.off()
################
## NORMALIZATION
################

#removing trended biases from replicates
ab <- aveLogCPM(asDGEList(diag.data)) 
o <- order(ab) 
adj.counts <- cpm(asDGEList(diag.data), log = TRUE) # a matrix of log-CPM values 
mval <- adj.counts[, 5] - adj.counts[, 6] #DBD2 vs DBD1 based on the column location

pdf("500kb/KD1vsKD2_MA_500kb.pdf")
smoothScatter(ab,
              mval,
              xlab = "A",
              ylab = "M",
              main = "KD1 vs KD2")
fit <-loessFit(x = ab, y = mval) 
lines(ab[o], fit$fitted[o], col = "red")
dev.off()

#mds plot using the logcpm from abpove
pdf("500kb/A673_500kb_top1000_logCPM_before_loess.pdf")
plotMDS(
  adj.counts,
  col = group.col,
  pch = as.numeric(19),
  top = 1000,
  cex = 2,
  dim.plot = c(1, 2),
  main = "1Mb before loess normalization, logCPM",
  xlim = c(-1.5, 1.5),
  ylim = c(-1.5, 1.5)
)
legend(
  "topright",
  legend = unique(group),
  col = unique(group.col),
  pch = as.numeric(19),
  cex = 1.0,
  title.col = "black",
  bty = "n"
)
dev.off()

#removing trended biases with loess normaliztion with normOffsets; this function computes an offset term for each bin pair
fil.diag.loess <- normOffsets(diag.data, se.out=TRUE)

#The matrix of offsets has the same dimensions as the count matrix and is stored as an element of the assays slot of the InteractionSet object.
nb.off <- assay(fil.diag.loess, "offset")
head(nb.off)

#compute a new set of log2-transformed counts that have been adjusted by the negative binomial offset
adj.counts.offset <- log2(assay(fil.diag.loess) + 0.5) - nb.off / log(2)
mval <- adj.counts.offset[, 5] - adj.counts.offset[, 6]

pdf("500kb/KD1vsKD2_MA_500kb_loess.pdf")
smoothScatter(ab,
              mval,
              xlab = "A",
              ylab = "M",
              main = "KD1 vs. KD2")
fit <- loessFit(x = ab, y = mval)
lines(ab[o], fit$fitted[o], col = "red")
dev.off()

#removing batch effect
batch <- c(1, 2, 1, 2, 1, 2)
adj.counts.batch.rem <- removeBatchEffect(adj.counts.offset, batch)

pdf("500kb/A673_500kb_top1000_norm_batch_removed_axes_fixed.pdf")
plotMDS(
  adj.counts.batch.rem,
  col = group.col,
  pch = as.numeric(19),
  top = 1000,
  cex = 2,
  dim.plot = c(1, 2),
  main = "A673 500kb, norm & batch removed, log2counts",
  xlim = c(-2, 2),
  ylim = c(-2, 2)
)
legend(
  "topright",
  legend = unique(group),
  col = unique(group.col),
  pch = as.numeric(19),
  cex = 1.0,
  title.col = "black",
  bty = "n"
)
dev.off()
