# Supplementary material for: The DBD-α4 helix of EWSR1::FLI1 is required for GGAA microsatellite binding that underlies genome regulation in Ewing sarcoma
Source: eLife. 2026 Jun 15;13:RP95626. doi: 10.7554/eLife.95626 (PMC13268648; doi:10.7554/eLife.95626)
Supplement: Source code 1. [file elife-95626-code1.zip › Code/Fig2/Fig2A.R]

library(GenomicRanges)
library(tidyverse)

setwd("/gpfs0/home1/gdlessnicklab/lab/data/221013_Lessnick_GSL-AB-3073_A673_MicroC/TADs/differentialTADs")

# list all files that have "rejected" in their name
diff_files <- list.files(pattern = "rejected")

# read these files into a list of data frames
list_of_dataframes <- lapply(diff_files, function(x) read.table(x, header = F))

# Extracting the portion of the filename you want to use as dataframe name
df_names <- sub("(_differential_rejected.diff_tad)", "", diff_files)

# Assigning these names to the dataframes in your list
names(list_of_dataframes) <- df_names

# Checking the names of the dataframes in your list
names(list_of_dataframes)

# Create an empty data frame
results <- data.frame(
  condition = character(), 
  resolution = character(), 
  TAD_number = numeric()
)

# Loop through each data frame in the list
for (name in names(list_of_dataframes)) {
  # Extract the condition and resolution from the name
  condition <- ifelse(grepl("DBDp", name), "DBDp", "DBD")
  resolution <- gsub("DBDp?_KD_", "", name)
  
  # Get the number of rows in the current data frame
  TAD_number <- nrow(list_of_dataframes[[name]])
  
  # Create a temporary data frame with these values
  temp_df <- data.frame(
    condition = condition, 
    resolution = resolution, 
    TAD_number = TAD_number
  )
  
  # Add the temporary data frame to the new data frame
  results <- rbind(results, temp_df)
}

# Display the new data frame
print(results)

ggplot(data = results, aes(x = resolution, y = TAD_number, fill = condition)) +
  geom_bar(stat = "identity", position = "dodge") +
  labs(x = "Resolutions", y = "Differential TAD numbers", fill = "Condition") +
  theme_classic() +
  scale_x_discrete(limits = c("10kb", "25kb", "50kb", "100kb")) +
  scale_fill_manual(values = c("DBD" = "#c51b6d", "DBDp" = "#276419")) +
  geom_text(aes(label = TAD_number), vjust = -0.5, position = position_dodge(width = 0.9))
