# Supplementary material for: The DBD-α4 helix of EWSR1::FLI1 is required for GGAA microsatellite binding that underlies genome regulation in Ewing sarcoma
Source: eLife. 2026 Jun 15;13:RP95626. doi: 10.7554/eLife.95626 (PMC13268648; doi:10.7554/eLife.95626)
Supplement: Source code 1. [file elife-95626-code1.zip › Code/Fig2/Fig2B.R]

library(GenomicRanges)
library(tidyverse)

setwd("/gpfs0/home2/gdtheisenlab/lab/data/221013_Lessnick_GSL-AB-3073_A673_MicroC/TADs/differentialTADs")

######## IMPORT FC = 8 NARRAOPEAK FIELES #####################

#importing narrowpeak files for binding data CTCF and FLAG
file_paths <- c(
  "/gpfs0/home1/gdtheisenlab/lab/data/220201_Lessnick_GSL-AB-2618_A673_DBD_CnT/K27ac/outputs/peaks_iEFDBDp_K27ac_fdr05_idr01_meanT80_FC8.narrowPeak",
  "/gpfs0/home1/gdtheisenlab/lab/data/220201_Lessnick_GSL-AB-2618_A673_DBD_CnT/K27ac/outputs/peaks_iEFDBD_K27ac_fdr05_idr01_meanT80_FC8.narrowPeak",
  "/gpfs0/home1/gdtheisenlab/lab/data/220201_Lessnick_GSL-AB-2618_A673_DBD_CnT/FLAG/3reps/narrowpeaks/peaks_iEFDBDp_FLAG_fdr05_idr01_meanT80_FC8.narrowPeak",
  "/gpfs0/home1/gdtheisenlab/lab/data/220201_Lessnick_GSL-AB-2618_A673_DBD_CnT/FLAG/3reps/narrowpeaks/peaks_iEFDBD_FLAG_fdr05_idr01_meanT80_FC8.narrowPeak",
  "/gpfs0/home1/gdtheisenlab/lab/data/220201_Lessnick_GSL-AB-2618_A673_DBD_CnT/CTCF/peaks_iEFDBDp_CTCF_fdr05_idr01_meanT80_FC8.narrowPeak",
  "/gpfs0/home1/gdtheisenlab/lab/data/220201_Lessnick_GSL-AB-2618_A673_DBD_CnT/CTCF/peaks_iEFDBD_CTCF_fdr05_idr01_meanT80_FC8.narrowPeak"
)

# List of data frame names
df_names <- c("DBDp_K27ac", "DBD_K27ac", "DBDp_FLAG", "DBD_FLAG", "DBDp_CTCF", "DBD_CTCF")

# Initialize an empty list to store the data frames
peak_df_list <- list()

# Loop over the files
for(i in 1:length(file_paths)) {
  # Read the data
  data <- read.table(file_paths[i], header = F, sep = "\t", fill = TRUE)
  
  # Store the data frame in the list with the corresponding name
  peak_df_list[[df_names[i]]] <- data
}

#fixing and adding column names to the df
header <- c(as.character(unlist(peak_df_list[[3]][1, ])), as.character(unlist(peak_df_list[[3]][2, ])))
header <- strsplit(header[1], " ")[[1]]
short_header <- header[1:9]

for(i in 1:length(peak_df_list)) {
  colnames(peak_df_list[[i]]) <- header
}

colnames(peak_df_list$DBDp_CTCF) <- short_header
colnames(peak_df_list$DBD_CTCF) <- short_header

peak_df_list$DBDp_FLAG <- peak_df_list$DBDp_FLAG[-1,]
peak_df_list$DBD_FLAG <- peak_df_list$DBD_FLAG[-1,]

#make gr list for peak files
peak_gr_list <- lapply(peak_df_list, function(df) {
  makeGRangesFromDataFrame(df, 
                           keep.extra.columns = TRUE, 
                           start.field = "start", 
                           end.field = "end", 
                           seqnames.field = "chrom")
})

#match seqnames for binding gr by adding chr
seqlevels(DBD_gr) <- paste0("chr", seqlevels(DBD_gr))
seqlevels(DBDp_gr) <- paste0("chr", seqlevels(DBDp_gr))
seqlevels(DBD_uniq_gr) <- paste0("chr", seqlevels(DBD_uniq_gr))
seqlevels(DBDp_uniq_gr) <- paste0("chr", seqlevels(DBDp_uniq_gr))
seqlevels(common_gr_DBD) <- paste0("chr", seqlevels(common_gr_DBD))
seqlevels(common_gr_DBDp) <- paste0("chr", seqlevels(common_gr_DBDp))

############# OVERLAP BETWEEN DIFF TADS AND FC8 PEAKS ##################

#find overlaps between TAD and peaks
DBD_TAD_FLAG_ov <- findOverlaps(DBD_gr, peak_gr_list$DBD_FLAG) 
DBD_TAD_CTCF_ov <- findOverlaps(DBD_gr, peak_gr_list$DBD_CTCF)
DBDp_TAD_FLAG_ov <- findOverlaps(DBDp_gr, peak_gr_list$DBDp_FLAG) 
DBDp_TAD_CTCF_ov <- findOverlaps(DBDp_gr, peak_gr_list$DBDp_CTCF)

#extracting TADs bound 
DBD_FLAG_TADs <- DBD_gr[queryHits(DBD_TAD_FLAG_ov)]
DBD_CTCF_TADs <- DBD_gr[queryHits(DBD_TAD_CTCF_ov)]
DBDp_FLAG_TADs <- DBDp_gr[queryHits(DBDp_TAD_FLAG_ov)]
DBDp_CTCF_TADs <- DBDp_gr[queryHits(DBDp_TAD_CTCF_ov)]

#extracting peaks bound at TADs
DBD_FLAGs <- peak_gr_list$DBD_FLAG[subjectHits(DBD_TAD_FLAG_ov)]
DBDp_FLAGs <- peak_gr_list$DBDp_FLAG[subjectHits(DBDp_TAD_FLAG_ov)]

DBD_CTCFs <- peak_gr_list$DBD_CTCF[subjectHits(DBD_TAD_CTCF_ov)]
DBDp_CTCFs <- peak_gr_list$DBDp_CTCF[subjectHits(DBDp_TAD_CTCF_ov)]


##to make overlap df with app tad and peak info
#extracting df from gr
DBD_TADs_df <- as_tibble(DBD_FLAG_TADs)
DBD_FLAGs_df <- as_tibble(DBD_FLAGs)

#combine TAD df with peak df
DBD_TAD_FLAG_ov_df <- cbind(DBD_TADs_df, DBD_FLAGs_df)

#changing colnames to reflect the orginal data the columns came from 
colnames(DBD_TAD_FLAG_ov_df)[1:15] <- paste0("tad_", colnames(DBD_TAD_FLAG_ov_df)[1:15])
colnames(DBD_TAD_FLAG_ov_df)[16:28] <- paste0("peak_", colnames(DBD_TAD_FLAG_ov_df)[16:28])

#function that combines 89-97 lines
make_ov_df <- function(tad_gr, peak_gr) {
  # Convert data frames to tibble
  tad_df <- as_tibble(tad_gr)
  peak_df <- as_tibble(peak_gr)
  
  # Combine the two tibbles
  ov_df <- cbind(tad_df, peak_df)
  
  # Rename columns
  colnames(ov_df)[1:ncol(tad_df)] <- paste0("tad_", colnames(tad_df))
  colnames(ov_df)[(ncol(tad_df) + 1):(ncol(tad_df) + ncol(peak_df))] <- paste0("peak_", colnames(peak_df))
  
  return(ov_df)
}

#use the func to make the rest of the overlap dfs
DBD_TAD_CTCF_ov_df <- make_ov_df(DBD_CTCF_TADs, DBD_CTCFs)

DBDp_TAD_FLAG_ov_df <- make_ov_df(DBDp_FLAG_TADs, DBDp_FLAGs)
DBDp_TAD_CTCF_ov_df <- make_ov_df(DBDp_CTCF_TADs, DBDp_CTCFs)

#extracting names of unique tads bound by flag and ctcf in dbd
names_DBD_F_tads <- (unique(DBD_TAD_FLAG_ov_df$tad_name))
names_DBD_C_tads <- (unique(DBD_TAD_CTCF_ov_df$tad_name))

#find tad names bound by both in dbd
names_DBD_both_tads <- intersect(names_DBD_F_tads, names_DBD_C_tads)

#extracting names of unique tads bound by flag and ctcf in dbd
names_DBDp_F_tads <- (unique(DBDp_TAD_FLAG_ov_df$tad_name))
names_DBDp_C_tads <- (unique(DBDp_TAD_CTCF_ov_df$tad_name))

#find tad names bound by both in dbd
names_DBDp_both_tads <- intersect(names_DBDp_F_tads, names_DBDp_C_tads)

########## PLOT OF PROPORTION OF TADS BOUND BY FLAG, CTCF AND BOTH ###################
nTAD_per_cond_df <- data.frame(
  cond = c("DBD_F", "DBD_C", "DBD_b", "DBDp_F", "DBDp_C", "DBDp_b"),
  tad_cnt = c(
    length(unique(DBD_TAD_FLAG_ov_df$tad_name)), 
    length(unique(DBD_TAD_CTCF_ov_df$tad_name)),
    length(names_DBD_both_tads),
    length(unique(DBDp_TAD_FLAG_ov_df$tad_name)),
    length(unique(DBDp_TAD_CTCF_ov_df$tad_name)),
    length(names_DBDp_both_tads)
  ),
  total_tad_cnt = c(6690, 6690, 6690, 15412, 15412, 15412)
  )

nTAD_per_cond_df <- nTAD_per_cond_df %>%
  mutate(prop = tad_cnt / total_tad_cnt)

nTAD_per_cond_df$cond <- factor(nTAD_per_cond_df$cond, levels = c("DBD_F", "DBD_C", "DBD_b", "DBDp_F", "DBDp_C", "DBDp_b"))

ggplot(nTAD_per_cond_df, aes(x = cond)) +
  # Full height bar with height of 1
  geom_bar(aes(y = 1), fill = "lightgray", stat = "identity", position = "dodge", color = "black") +
  # Overlay bar representing proportion of tad_cnt
  geom_bar(aes(y = tad_cnt / total_tad_cnt, fill = substring(as.character(cond), nchar(as.character(cond)))), stat = "identity", position = "dodge", color = "black") +
  # Add text for tad_cnt inside the grey portion of the bar
  geom_text(aes(y = (tad_cnt / total_tad_cnt) / 2, label = tad_cnt), position = position_dodge(width = 0.9), vjust = 0.5, size = 3) +
  # Add text for total_tad_cnt at the top of the bar
  geom_text(aes(y = 1, label = total_tad_cnt), position = position_dodge(width = 0.9), vjust = -0.5, size = 3) +
  labs(y = "TADs bound by/total TADs", x = "Condition", title = "Proportion of differential TADs bound by FLAG, CTCF and both") +
  theme_classic()

########## PLOT OF PROPORTION OF PEAKS AT TADS OUT OF TOTAL PEAKS ###################
npeak_per_cond_df <- data.frame(
  cond = c("DBD_F", "DBD_C", "DBDp_F", "DBDp_C"),
  peak_at_tad = c(
    length(unique(DBD_TAD_FLAG_ov_df$peak_name)), 
    length(unique(DBD_TAD_CTCF_ov_df$peak_name)),
    length(unique(DBDp_TAD_FLAG_ov_df$peak_name)),
    length(unique(DBDp_TAD_CTCF_ov_df$peak_name))
  ),
  total_num_peak = c(10101, 17763, 8118, 17006)
)

npeak_per_cond_df$cond <- factor(npeak_per_cond_df$cond, levels = c("DBD_F", "DBD_C", "DBDp_F", "DBDp_C"))

ggplot(npeak_per_cond_df, aes(x = cond)) +
  geom_bar(aes(y = 1), fill = "lightgray", stat = "identity", position = "dodge", color = "black") +
  geom_bar(aes(y = peak_at_tad / total_num_peak, fill = substring(as.character(cond), nchar(as.character(cond)))), stat = "identity", position = "dodge", color = "black") +
  geom_text(aes(y = (peak_at_tad / total_num_peak) / 2, label = peak_at_tad), position = position_dodge(width = 0.9), vjust = 0.5, size = 3) +
  geom_text(aes(y = 1, label = total_num_peak), position = position_dodge(width = 0.9), vjust = -0.5, size = 3) +
  labs(y = "Peaks at TAD/total peaks", x = "Condition", title = "Proportion of peaks at TADs from all FC=8 peaks") +
  theme_classic()

############### SAVE OVERLAP DFS AS TSV ############################################
write.table(DBD_TAD_CTCF_ov_df, "DBD_dTAD_CTCF_ov.tsv", col.names = T, sep = "\t")
write.table(DBD_TAD_FLAG_ov_df, "DBD_dTAD_FLAG_ov.tsv", col.names = T, sep = "\t")

write.table(DBDp_TAD_CTCF_ov_df, "DBDp_dTAD_CTCF_ov.tsv", col.names = T, sep = "\t")
write.table(DBDp_TAD_FLAG_ov_df, "DBDp_dTAD_FLAG_ov.tsv", col.names = T, sep = "\t")
