# Supplementary material for: The DBD-α4 helix of EWSR1::FLI1 is required for GGAA microsatellite binding that underlies genome regulation in Ewing sarcoma
Source: eLife. 2026 Jun 15;13:RP95626. doi: 10.7554/eLife.95626 (PMC13268648; doi:10.7554/eLife.95626)
Supplement: Source code 1. [file elife-95626-code1.zip › Code/Fig2/Fig2CDEGH.R]

library(GenomicRanges)
library(tidyverse)
library(ggplot2)
library(VennDiagram)

setwd("/gpfs0/home2/gdtheisenlab/lab/data/221013_Lessnick_GSL-AB-3073_A673_MicroC/TADs/differentialTADs")

DBD_gr <- readRDS("DBD_TADs_gr.rds")
DBDp_gr <- readRDS("DBDp_TADs_gr.rds")

ov <- findOverlaps(DBD_gr, DBDp_gr, type = "equal")

######################## VENN DIAGRAM OF OVERLAP ##########################

#lists of the unique regions in each set and their overlaps in index form
unique_DBD <- setdiff(seq_along(DBD_gr), queryHits(ov))
unique_DBDp <- setdiff(seq_along(DBDp_gr), subjectHits(ov))
comm <- unique(queryHits(ov))

#hypergeometric test to compute the p-value for the overlap between the two sets
pval <- phyper(length(ov) - 1, 
               length(unique_DBD), 
               length(seq_along(DBDp_gr)) - length(unique_DBD), 
               length(ov), 
               lower.tail = FALSE)

venn.plot <- draw.pairwise.venn(
  category1 = "DBD",
  category2 = "DBDp",
  area1 = length(unique_DBD) + length(ov),
  area2 = length(unique_DBDp) + length(ov),
  cross.area = length(ov),
  category.col = c("#c51b6d", "#276419"),
  lty = "blank",    # Line type for the Venn diagram circles
  fill = c("#c51b6d", "276419"),
  alpha = 0.5,      # Transparency for the circles
  cex = 2,          # Font size for category labels
  cat.cex = 1.5,    # Font size for numbers
  cat.pos = c(-1, 1),  # Position for category labels
  cat.dist = c(0.22, 0.22), # Distance for category labels
  cat.col = c("#c51b6d", "#276419"),
  output = TRUE
)

# Add the p-value to the plot
grid.text(paste("p-value:", format(pval, digits = 3)), x = 0.5, y = 0.2, gp = gpar(fontsize = 12))

####################### UNIQUE TADS IN EACH CONDITION #######################
#extracting unique tads of DBD and DBD+
uDBD_gr <- DBD_gr[-queryHits(ov)]
uDBDp_gr <- DBDp_gr[-subjectHits(ov)]

#importing unique Flag peaks
uFLAG_peaks <- read.table("/gpfs0/home2/gdtheisenlab/lab/data/220201_Lessnick_GSL-AB-2618_A673_DBD_CnT/FLAG/3reps/uniq_peaks.txt", header = T, sep = "\t")

#importing unique flag peaks at ms
uFLAG_peaks_at_ms <- read.table("/gpfs0/home2/gdtheisenlab/lab/data/220201_Lessnick_GSL-AB-2618_A673_DBD_CnT/FLAG/3reps/uniq_peaks_at_ms.txt", header = T, sep = "\t")


uFLAG_ms_DBD <- uFLAG_peaks_at_ms %>%
  filter(peak_condition == "DBD_gr") %>%
  distinct(peak_id, .keep_all = TRUE)
  

uFLAG_ms_DBDp <- uFLAG_peaks_at_ms %>%
  filter(peak_condition == "DBDp_gr") %>%
  distinct(peak_id, .keep_all = TRUE)

#make gr object of u peaks at ms
uFLAG_ms_DBD_gr <-
  makeGRangesFromDataFrame(
    uFLAG_ms_DBD,
    keep.extra.columns = T,
    seqnames.field = "peak_seqnames",
    start.field = "peak_start",
    end.field = "peak_end",
    strand.field = "peak_strand"
  )

uFLAG_ms_DBDp_gr <-
  makeGRangesFromDataFrame(
    uFLAG_ms_DBDp,
    keep.extra.columns = T,
    seqnames.field = "peak_seqnames",
    start.field = "peak_start",
    end.field = "peak_end",
    strand.field = "peak_strand"
  )

################## OVERLAP UNIQUE TADS WITH UNIQUE FLAG PEAKS AT MS ################
DBD_uTADs_uFLAG_ov <- findOverlaps(uDBD_gr, uFLAG_ms_DBD_gr)

DBDp_uTADs_uFLAG_ov <- findOverlaps(uDBDp_gr, uFLAG_ms_DBDp_gr)

#define a function that takes overlap and trun it into df
overlap_to_df <- function(ov, tad_gr, peak_gr) {
  # Extract TADs and peaks based on overlap
  tad_data <- tad_gr[queryHits(ov)]
  peak_data <- peak_gr[subjectHits(ov)]
  
  # Convert to dataframes
  tad_df <- as_tibble(tad_data)
  peak_df <- as_tibble(peak_data)
  
  # Combine TAD dataframe with peak dataframe
  combined_df <- cbind(tad_df, peak_df)
  
  return(combined_df)
}

#make dfs from overlap
DBD_uTADs_uFLAG_df <- overlap_to_df(DBD_uTADs_uFLAG_ov, uDBD_gr, uFLAG_ms_DBD_gr)
DBDp_uTADs_uFLAG_df <- overlap_to_df(DBDp_uTADs_uFLAG_ov, uDBDp_gr, uFLAG_ms_DBDp_gr)

comb_df <- rbind(DBD_uTADs_uFLAG_df, DBDp_uTADs_uFLAG_df)

# Add 'tad_' prefix to columns 1-15
colnames(comb_df)[1:15] <- paste0("tad_", colnames(comb_df)[1:15])

# Add 'peak_' prefix to columns 16-20
colnames(comb_df)[16:20] <- paste0("peak_", colnames(comb_df)[16:20])

############### BOXPLOT OF TAD WITH ###############################
filtered_by_tad_df <- comb_df %>%
  distinct(tad_condition, tad_name, tad_seqnames, .keep_all = TRUE)

ggplot(filtered_by_tad_df, aes(x = tad_condition, y = tad_width)) +
  geom_boxplot(outlier.shape = NA) +
  theme_classic() +
  coord_cartesian(ylim = c(0,2500000))

nTAD_per_cond <- filtered_by_tad_df %>%
  group_by(tad_condition) %>%
  summarise(nTAD = n_distinct(tad_name))

tad_width_ttest <- t.test(tad_width ~ tad_condition, data = filtered_by_tad_df)

#################### BOXPLOT OF PEAK INTENSITY ################
comb_df <- comb_df %>%
  select(-c(8:13,21))

ggplot(comb_df, aes(x = peak_condition, y = peak_log2FC)) +
  geom_boxplot() +
  theme_classic()

nPeak_per_cond <- comb_df %>%
  group_by(peak_condition) %>%
  summarise(nPeak = n_distinct(peak_id))

peak_log2FC_ttest <- t.test(peak_log2FC ~ peak_condition, data = comb_df)

################ BOXPLOT OF MS WIDTH ############################
ggplot(comb_df, aes(x = peak_condition, y = ms_width)) +
  geom_boxplot(outlier.shape = NA) +
  theme_classic() +
  coord_cartesian(ylim = c(0,150))

nMs_per_cond <- comb_df %>%
  group_by(peak_condition) %>%
  summarise(nMs = n_distinct(ms_id))

ms_width_ttest <- t.test(ms_width ~ peak_condition, data = comb_df)

############### BOXPLOT OF MS SCORE ###############################
ggplot(comb_df, aes(x = peak_condition, y = ms_score)) +
  geom_boxplot() +
  theme_classic() 

ms_score_ttest <- t.test(ms_score ~ peak_condition, data = comb_df)

############ COUNT NUMBER OF PEAKS PER TAD AND GRAPH ##############
#count number of unique peaks per tad
peak_counts_per_tad <- comb_df %>%
  group_by(tad_condition, tad_name) %>%
  summarise(
    peak_per_tad = n_distinct(peak_id),
    tad_width = first(tad_width)
  ) %>%
  ungroup()

#number of peak per tad over tad width * 100 in order to normalize for tad size
peak_counts_per_tad <- peak_counts_per_tad %>%
  mutate(npeak_over_tad_width = (peak_per_tad / tad_width) * 100)

#histogram of number of peaks per tad distribution of DBD and DBD+ tads
ggplot(peak_counts_per_tad, aes(x = peak_per_tad)) +
  geom_histogram(aes(fill = tad_condition), position="identity", alpha=0.5, bins=30) +
  facet_wrap(~ tad_condition) +
  theme_minimal()

ggplot(peak_counts_per_tad, aes(x = tad_condition, y = peak_per_tad)) +
  geom_boxplot(outlier.shape =  NA) +
  theme_classic() +
  coord_cartesian(ylim = c(0,5))

npeak_tad_ttest <- t.test(peak_per_tad ~ tad_condition, data = peak_counts_per_tad)

ggplot(peak_counts_per_tad, aes(x = tad_condition, y = npeak_over_tad_width)) +
  geom_boxplot() +
  theme_classic() 

npeak_tad_width_ttest <- t.test(npeak_over_tad_width ~ tad_condition, data = peak_counts_per_tad)
