# Supplementary material for: The DBD-α4 helix of EWSR1::FLI1 is required for GGAA microsatellite binding that underlies genome regulation in Ewing sarcoma
Source: eLife. 2026 Jun 15;13:RP95626. doi: 10.7554/eLife.95626 (PMC13268648; doi:10.7554/eLife.95626)
Supplement: Source code 1. [file elife-95626-code1.zip › Code/Fig2/Fig2F.R]

library(GenomicRanges)
library(tidyverse)
library(Gviz)
library(rtracklayer)
library(dplyr)
library(ggplot2)
library(ggridges)
library(rtracklayer)
library(TxDb.Hsapiens.UCSC.hg19.knownGene)
library(org.Hs.eg.db)
library(GenomicFeatures)

setwd("/home/gdtheisenlab/lab/data/221013_Lessnick_GSL-AB-3073_A673_MicroC/TADs/differentialTADs")

################## IMPORT DIFFERENTIAL GENE EXPRESSION DATA ##############################
DBD_de_genes_df <- read.table("/gpfs0/home2/gdtheisenlab/lab/data/220118_Lessnick_GSL-AB-2591_A673_DBD_RNASeq/without_iLuc/outputs/diff_analysis_rslt/tables/iEFDBDvsiEF197.complete.txt", header = TRUE)
DBDp_de_genes_df <- read.table("/gpfs0/home2/gdtheisenlab/lab/data/220118_Lessnick_GSL-AB-2591_A673_DBD_RNASeq/without_iLuc/outputs/diff_analysis_rslt/tables/iEFDBDpvsiEF197.complete.txt", header = TRUE)

DBD_de_genes_df <- DBD_de_genes_df[, -c(3:26, 36:41)]
DBD_de_genes_df <- DBD_de_genes_df %>%
  filter(padj < 0.05)

DBDp_de_genes_df <- DBDp_de_genes_df[, -c(3:26, 36:41)]
DBDp_de_genes_df <- DBDp_de_genes_df %>%
  filter(padj < 0.05)

################### IMPORTING UNIQUE DIFFERENTIAL TADS OF DBD AND DBD+ ####################
#import unique diff TADs bound by uniq FLAG at microsat
tads_df <- read.table("udTADs_uFLAG_ms_both.tsv", header = T, sep = "\t")
uniq_tads_df <- tads_df %>%
  group_by(tad_seqnames, tad_name, tad_condition) %>%
  filter(row_number() == 1) %>%
  ungroup()

uniq_tads_gr <-
  makeGRangesFromDataFrame(
    uniq_tads_df,
    keep.extra.columns = T,
    seqnames.field = "tad_seqnames",
    start.field = "tad_start",
    end.field = "tad_end",
    strand.field = "tad_strand"
  )

#import uniq diff TAD boundaries bound by uniq FLAG peaks at microsat
boundaries_df <- read.table("udTADs_boundaries_uFLAG_ms_both.tsv", header = T, sep = "\t")
#Remove columns 13-18
boundaries_df <- boundaries_df[,-c(13:18,22)]

#Remove the "peak_" prefix from columns containing "tad"
tad_cols <- grep("tad", names(boundaries_df))
new_tad_cols <- gsub("peak_", "", names(boundaries_df)[tad_cols])
names(boundaries_df)[tad_cols] <- new_tad_cols

#Remove the redundant "peak_" prefix from columns starting with "peak_peak_"
peak_peak_cols <- grep("^peak_peak_", names(boundaries_df))
new_peak_peak_cols <- gsub("^peak_", "", names(boundaries_df)[peak_peak_cols])
names(boundaries_df)[peak_peak_cols] <- new_peak_peak_cols

uniq_boundaries_df <-  boundaries_df %>%
  group_by(tad_seqnames, tad_name, tad_condition, tad_boundary_type) %>%
  filter(row_number() == 1) %>%
  ungroup()

uniq_boundaries_gr <-
  makeGRangesFromDataFrame(
    uniq_boundaries_df,
    keep.extra.columns = T,
    seqnames.field = "tad_seqnames",
    start.field = "tad_start",
    end.field = "tad_end",
    strand.field = "tad_strand"
  )
##################### PREPARING GENE ANNOTATION ################
#extractt txdb object of hg19
txdb <- TxDb.Hsapiens.UCSC.hg19.knownGene

#extract gene level annotation
hg19_genes_gr <- genes(txdb)

#annotate genes with gene symbols
gene_ids <- mcols(hg19_genes_gr)$gene_id
gene_symbols <- mapIds(org.Hs.eg.db, keys=gene_ids, column="SYMBOL", keytype="ENTREZID")
mcols(hg19_genes_gr)$gene_symbol <- gene_symbols

##################### OVERLAP GENES WITH TADS AND BOUNDARIES UNIQUE TO DBD AND DBD+ #################
tad_genes_ov <- findOverlaps(uniq_tads_gr, genes)

extract_overlap_df <- function(tad_gr, genes_gr) {
  # Find overlaps between TAD and peaks
  overlap_result <- findOverlaps(tad_gr, genes_gr)
  
  # Extract TADs bound
  bound_tads <- tad_gr[queryHits(overlap_result)]
  
  # Extract peaks bound at TADs
  bound_peaks <- genes_gr[subjectHits(overlap_result)]
  
  # Convert GRanges to data frames
  tad_df <- as_tibble(bound_tads)
  peak_df <- as_tibble(bound_peaks)
  
  # Combine TAD df with peak df
  combined_df <- cbind(tad_df, peak_df)
  
  return(combined_df)
}

tad_genes_ov_df <- extract_overlap_df(uniq_tads_gr, genes)
colnames(tad_genes_ov_df)[1:5] <- paste0("tad_", colnames(tad_genes_ov_df)[1:5])
colnames(tad_genes_ov_df)[32:36] <- paste0("gene_", colnames(tad_genes_ov_df)[32:36])

tad_genes_ov_df <- tad_genes_ov_df[,-6]
tad_genes_ov_df <- tad_genes_ov_df %>%
  rename(geneSymbol = gene_symbol)

DBD_tad_genes_df <- tad_genes_ov_df %>%
  filter(tad_condition == "DBD")

DBD_tad_de_genes_df <- DBD_tad_genes_df %>%
  inner_join(DBD_tad_genes_df, DBD_de_genes_df, by = "geneSymbol")

DBDp_tad_genes_df <- tad_genes_ov_df %>%
  filter(tad_condition == "DBDp")
