# Supplementary material for: The DBD-α4 helix of EWSR1::FLI1 is required for GGAA microsatellite binding that underlies genome regulation in Ewing sarcoma
Source: eLife. 2026 Jun 15;13:RP95626. doi: 10.7554/eLife.95626 (PMC13268648; doi:10.7554/eLife.95626)
Supplement: Source code 1. [file elife-95626-code1.zip › Code/Fig2/hicDifferentialTAD.sh]

#!/bin/bash
#SBATCH --job-name="hicDiffTADs"
#SBATCH --partition=general
#SBATCH --cpus-per-task=16
#SBATCH --mail-user=ariunaa.bayanjargal@nationwidechildrens.org
#SBATCH --mail-type=all
#SBATCH --time=05-00:00:00
#SBATCH --output=slurm_%x.%j.out

cd /home/gdtheisenlab/lab/data/221013_Lessnick_GSL-AB-3073_A673_MicroC/TADs

module load hicexplorer/3.7.2

# array of resolutions
resolutions=("10kb" "25kb" "50kb" "100kb")

# array of conditions
conditions=("DBD" "DBDp")

# loop through the conditions
for condition in ${conditions[@]}
do
  # loop through the resolutions
  for resolution in ${resolutions[@]}
  do
    # generate the input file names
    matrix_file="../iEF/A673_iEF_${resolution}_ICE.cool"
    bed_file="../iEF/TADs/${resolution}/iEF_${resolution}_thres0.01_delta0.01_fdr_domains.bed"
    output_file="differentialTADs/diff_tad/lost_diff_tads/KD_${condition}_${resolution}_differential"

    # run the hicDifferentialTAD command
    hicDifferentialTAD -tm ${matrix_file} -cm ../${condition}/A673_${condition}_${resolution}_ICE.cool -td ${bed_file} -o ${output_file} -p 0.05 -t 16 -mr all
  done
done


#the following is the code for how i found diff tad of DBD and DBDp compared to KD
# array of resolutions
#resolutions=("10kb" "25kb" "50kb" "100kb")

# array of conditions
#conditions=("DBD" "DBDp")

# loop through the conditions
#for condition in ${conditions[@]}
#do
  # loop through the resolutions
#  for resolution in ${resolutions[@]}
#  do
    # generate the input file names
#    matrix_file="../${condition}/A673_${condition}_${resolution}_ICE.cool"
#    bed_file="../${condition}/TADs/${resolution}/${condition}_${resolution}_thres0.01_delta0.01_fdr_domains.bed"
#    output_file="differentialTADs/${condition}_KD_${resolution}_differential"

    # run the hicDifferentialTAD command
#    hicDifferentialTAD -tm ${matrix_file} -cm ../iEF/A673_iEF_${resolution}_ICE.cool -td ${bed_file} -o ${output_file} -p 0.05 -t 16 -mr all
#  done
#done

#differential TAD between DBDp and KD
#hicDifferentialTAD -tm ../DBDp/A673_DBDp_10kb_ICE.cool -cm ../iEF/A673_iEF_10kb_ICE.cool -td mergedTADs/DBDp_mergedDomains.bed -o differentialTADs/DBDp_KD_differential -p 0.05 -t 16 -mr all

#differential TAD between DBD and KD
#hicDifferentialTAD -tm ../DBD/A673_DBD_10kb_ICE.cool -cm ../iEF/A673_iEF_10kb_ICE.cool -td mergedTADs/DBD_mergedDomains.bed -o differentialTADs/DBD_KD_differential -p 0.05 -t 16 -mr all
