# Supplementary material for: The DBD-α4 helix of EWSR1::FLI1 is required for GGAA microsatellite binding that underlies genome regulation in Ewing sarcoma
Source: eLife. 2026 Jun 15;13:RP95626. doi: 10.7554/eLife.95626 (PMC13268648; doi:10.7554/eLife.95626)
Supplement: Source code 1. [file elife-95626-code1.zip › Code/Fig2/hicFindTADs.sh]

#!/bin/bash
#SBATCH --job-name="iEF10kbTADs"
#SBATCH --partition=general
#SBATCH --cpus-per-task=12
#SBATCH --mail-user=ariunaa.bayanjargal@nationwidechildrens.org
#SBATCH --mail-type=all
#SBATCH --time=05-00:00:00
#SBATCH --output=slurm_%x.%j.out

cd /home/gdlessnicklab/lab/data/221013_Lessnick_GSL-AB-3073_A673_MicroC/

module load hicexplorer/3.7.2

# set directories to loop over
directories=(iEF)

# loop over directories
for dir in "${directories[@]}"; do
  # change to directory
  cd "$dir"

    hicFindTADs -m A673_"$dir"_10kb_ICE.cool --outPrefix TADs/10kb/"$dir"_10kb_min100k_max400k_step10k_thres0.05_delta0.05_fdr --minDepth 100000 --maxDepth 400000 --step 10000 --thresholdComparisons 0.05 --delta 0.05 --correctForMultipleTesting fdr -p 64
  # return to previous directory
  cd ..
done
