# Supplementary material for: The DBD-α4 helix of EWSR1::FLI1 is required for GGAA microsatellite binding that underlies genome regulation in Ewing sarcoma
Source: eLife. 2026 Jun 15;13:RP95626. doi: 10.7554/eLife.95626 (PMC13268648; doi:10.7554/eLife.95626)
Supplement: Source code 1. [file elife-95626-code1.zip › Code/Fig2/SuppFig2.R]

library(GenomicRanges)
library(tidyverse)
library(ggplot2)
library(VennDiagram)

setwd("/gpfs0/home2/gdtheisenlab/lab/data/221013_Lessnick_GSL-AB-3073_A673_MicroC/TADs/differentialTADs")

uDBD_gr <- readRDS("DBD_uniq_diff_TADs_gr.rds")
uDBDp_gr <- readRDS("DBDp_uniq_diff_TADs_gr.rds")
peaks_gr <- readRDS("all_peaks_gr.rds")

#DBD boundary gr creation-----
# Create boundary1 GRanges object
boundary1 <- uDBD_gr
start(boundary1) <- start(uDBD_gr) - 10000
end(boundary1) <- start(uDBD_gr) + 10000

# Create boundary2 GRanges object
boundary2 <- uDBD_gr
start(boundary2) <- end(uDBD_gr) - 10000
end(boundary2) <- end(uDBD_gr) + 10000

# Add a metadata column to specify which boundary
boundary1$boundary_type <- "boundary1"
boundary2$boundary_type <- "boundary2"

# Combine the two GRanges objects row-wise
DBD_boundaries <- c(boundary1, boundary2)

#DBDp boundary gr creation ----
# Create boundary1 GRanges object
boundary1 <- uDBDp_gr
start(boundary1) <- start(uDBDp_gr) - 10000
end(boundary1) <- start(uDBDp_gr) + 10000

# Create boundary2 GRanges object
boundary2 <- uDBDp_gr
start(boundary2) <- end(uDBDp_gr) - 10000
end(boundary2) <- end(uDBDp_gr) + 10000

# Add a metadata column to specify which boundary
boundary1$boundary_type <- "boundary1"
boundary2$boundary_type <- "boundary2"

# Combine the two GRanges objects row-wise
DBDp_boundaries <- c(boundary1, boundary2)

######################### OVERLAP BOUNDARIES WITH FC=8 PEAKS ###########################
DBD_FLAG_boundaries_ov <- findOverlaps(DBD_boundaries, peaks_gr$DBD_FLAG)
DBDp_FLAG_boundaries_ov <- findOverlaps(DBDp_boundaries, peaks_gr$DBDp_FLAG)

DBD_CTCF_boundaries_ov <- findOverlaps(DBD_boundaries, peaks_gr$DBD_CTCF)
DBDp_CTCF_boundaries_ov <- findOverlaps(DBDp_boundaries, peaks_gr$DBDp_CTCF)

######################## BARGRAPH OF PROP OF BOUNDARIES WITH PEAKS OVER TOTAL ############
n_bound_per_cond_df <- data.frame(
  cond = c("DBD_F", "DBD_C", "DBDp_F", "DBDp_C"),
  n_bound = c(
    length(DBD_FLAG_boundaries_ov), 
    length(DBD_CTCF_boundaries_ov),
    length(DBDp_FLAG_boundaries_ov),
    length(DBDp_CTCF_boundaries_ov)
    ),
  n_tot_bound = c(
    length(DBD_boundaries),
    length(DBD_boundaries),
    length(DBDp_boundaries),
    length(DBDp_boundaries)
  )
)

n_bound_per_cond_df$cond <- factor(n_bound_per_cond_df$cond, levels = c("DBD_F", "DBDp_F", "DBD_C", "DBDp_C")
  
ggplot(n_bound_per_cond_df, aes(x = cond)) +
  # Full height bar with height of 1
  geom_bar(aes(y = 1), fill = "lightgray", stat = "identity", position = "dodge", color = "black") +
  # Overlay bar representing proportion of n_bound
  geom_bar(aes(y = n_bound / n_tot_bound, fill = substring(as.character(cond), nchar(as.character(cond)))), stat = "identity", position = "dodge", color = "black") +
  # Add text for n_bound inside the grey portion of the bar
  geom_text(aes(y = (n_bound / n_tot_bound) / 2, label = n_bound), position = position_dodge(width = 0.9), vjust = 0.5, size = 3) +
  # Add text for n_tot_bound at the top of the bar
  geom_text(aes(y = 1, label = n_tot_bound), position = position_dodge(width = 0.9), vjust = -0.5, size = 3) +
  labs(y = "Number of boundary with peak / total boundary", x = "Condition", title = "Proportion of TADs boundaries with FLAG and CTCF peaks") +
  theme_classic()


######################## MAKE OVERLAP DF ###########################################
extract_overlap_df <- function(tad_gr, peak_gr, tad_col_prefix, peak_col_prefix) {
  # Find overlaps between TAD and peaks
  overlap_result <- findOverlaps(tad_gr, peak_gr)
  
  # Extract TADs bound
  bound_tads <- tad_gr[queryHits(overlap_result)]
  
  # Extract peaks bound at TADs
  bound_peaks <- peak_gr[subjectHits(overlap_result)]
  
  # Convert GRanges to data frames
  tad_df <- as_tibble(bound_tads)
  peak_df <- as_tibble(bound_peaks)
  
  # Combine TAD df with peak df
  combined_df <- cbind(tad_df, peak_df)
  
  # Rename columns to reflect the original data the columns came from
  colnames(combined_df)[1:ncol(tad_df)] <- paste0(tad_col_prefix, "_", colnames(tad_df))
  colnames(combined_df)[(ncol(tad_df) + 1):ncol(combined_df)] <- paste0(peak_col_prefix, "_", colnames(peak_df))
  
  return(combined_df)
}

DBD_F_bound_ov_df <- extract_overlap_df(DBD_boundaries, peaks_gr$DBD_FLAG, "tad", "peak")
DBDp_F_bound_ov_df <- extract_overlap_df(DBDp_boundaries, peaks_gr$DBDp_FLAG, "tad", "peak")

comb_F_df <- rbind(DBD_F_bound_ov_df, DBDp_F_bound_ov_df)

##################### BOXPLOT OF BINDING INTENSITY AT BOUNDARIES ##################
ggplot(comb_F_df, aes(x = tad_condition, y = peak_log2FC, fill = tad_condition)) +
  geom_boxplot() +
  labs(title = "FLAG binding intensity at boundaries") +
  scale_fill_manual(values = c("DBD" = "#C51b6d",  "DBDp" = "#276419")) +
  annotate("text", x = 1.5, y = 3, label = "1320 2243 6.11 6.62 pval=1.97e-15") +
  theme_classic()
  
peak_intensity_ttest <- t.test(peak_summit ~ tad_condition, data = comb_F_df)

#################### OVERLAP WITH MS #########################################
ms_gr <- toGRanges("../../../220201_Lessnick_GSL-AB-2618_A673_DBD_CnT/ms_files/ms_comb_gnome_pct.bed", format="BED")

comb_F_peak_gr <-
  makeGRangesFromDataFrame(
    comb_F_df,
    keep.extra.columns = T,
    seqnames.field = "peak_seqnames",
    start.field = "peak_start",
    end.field = "peak_end",
    strand.field = "peak_strand"
  )

comb_F_peaks_ms_ov <- findOverlaps(comb_F_peak_gr, ms_gr)

comb_F_peaks_ms_ov_df <- extract_overlap_df(comb_F_peak_gr, ms_gr)

################# BOXPLOT OF PCT SCORE OF MS AT BOUNDARIES ################
ggplot(comb_F_peaks_ms_ov_df, aes(x = peak_tad_condition, y = ms_score, fill = peak_tad_condition)) +
  geom_boxplot() +
  labs(title = "GGAA Percentage Score of Microsatellites at boundaries") +
  scale_fill_manual(values = c("DBD" = "#C51b6d",  "DBDp" = "#276419")) +
  annotate("text", x = 1.5, y = 0.2, label = "1063 2338 0.57 0.63 pval=1.46e-11") +
  theme_classic()

ms_pct_ttest <- t.test(ms_score ~ peak_tad_condition, data = comb_F_peaks_ms_ov_df)

n_ms_per_cond <- comb_F_peaks_ms_ov_df %>%
  group_by(peak_tad_condition) %>%
  summarise(n_ms = n())

################ BOXPLOT OF MS WIDTH ######################################
ggplot(comb_F_peaks_ms_ov_df, aes(x = peak_tad_condition, y = ms_width, fill = peak_tad_condition)) +
  geom_boxplot(outlier.shape = NA) +
  labs(title = "Width of Microsatellites at boundaries") +
  scale_fill_manual(values = c("DBD" = "#C51b6d",  "DBDp" = "#276419")) +
  annotate("text", x = 1.5, y = 0.2, label = "1063 2338 33.27 42.26 pval=1.27e-10") +
  theme_classic() +
  coord_cartesian(ylim = c(0,100))

ms_width_ttest <- t.test(ms_width ~ peak_tad_condition, data = comb_F_peaks_ms_ov_df)
