# Supplementary material for: The DBD-α4 helix of EWSR1::FLI1 is required for GGAA microsatellite binding that underlies genome regulation in Ewing sarcoma
Source: eLife. 2026 Jun 15;13:RP95626. doi: 10.7554/eLife.95626 (PMC13268648; doi:10.7554/eLife.95626)
Supplement: Source code 1. [file elife-95626-code1.zip › Code/Fig3/call_loops.sh]

#!/bin/bash
#SBATCH --job-name="diff_loop"
#SBATCH --partition=himem
#SBATCH --cpus-per-task=48
#SBATCH --mail-user=ariunaa.bayanjargal@nationwidechildrens.org
#SBATCH --mail-type=all
#SBATCH --time=05-00:00:00
#SBATCH --output=slurm_%x.%j.out

cd /home/gdtheisenlab/lab/data/221013_Lessnick_GSL-AB-3073_A673_MicroC/mustache

module load mustache/1.3.1

#python /apps/opt/mustache/lib/python3.8/site-packages/mustache/diff_mustache.py -f1 ../DBD/A673_DBD_matrix.hic -f2 ../iEF/A673_iEF_matrix.hic -pt 0.1 -pt2 0.1 -o DBDtoKD -r 1000 -st 0.7

python /apps/opt/mustache/lib/python3.8/site-packages/mustache/diff_mustache.py -f1 ../DBDp/A673_DBDp_matrix.hic -f2 ../iEF/A673_iEF_matrix.hic -pt 0.1 -pt2 0.1 -o DBDptoKD -r 1000 -st 0.7
