# Supplementary material for: The DBD-α4 helix of EWSR1::FLI1 is required for GGAA microsatellite binding that underlies genome regulation in Ewing sarcoma
Source: eLife. 2026 Jun 15;13:RP95626. doi: 10.7554/eLife.95626 (PMC13268648; doi:10.7554/eLife.95626)
Supplement: Source code 1. [file elife-95626-code1.zip › Code/Fig3/Fig3A.R]

library(broom)
library(GenomicRanges)
library(tidyverse)
library(Gviz)
library(rtracklayer)
library(dplyr)
library(ggplot2)
library(ggridges)
library(VennDiagram)


setwd("/home/gdtheisenlab/lab/data/221013_Lessnick_GSL-AB-3073_A673_MicroC/mustache")

all_diff_loops <- readRDS("rds_objects/diff_loops")
uniq_comm_diff_loops <- readRDS("rds_objects/uniq_comm_diff_loops")

########### COUNTS OF ALL DIFF LOOPS IN VARIOUS RANGES ############################
all_diff_loops <- all_diff_loops %>%
  mutate(loop_class = case_when(
    loop_size <= 50000 ~ "short-range",
    loop_size <= 500000 ~ "mid-range",
    TRUE ~ "long-range"
  ))

# To count the number of loops meeting the criteria for each condition:
loop_class_counts <- all_diff_loops %>%
  group_by(condition, loop_class) %>%
  summarise(count = n())

loop_class_counts$loop_class <- factor(loop_class_counts$loop_class, 
                                       levels = c("short-range", "mid-range", "long-range"))

ggplot(loop_class_counts, aes(x=condition, y=count, fill=condition)) + 
  geom_bar(stat="identity", position="dodge") + 
  geom_text(aes(label=count), position=position_dodge(width=0.9), vjust=-0.5) +
  labs(x="Condition", y="Loop Counts") +
  theme_classic() +
  ggtitle("Counts of loops by class") + 
  scale_fill_manual(values = c("DBD gained" = "#C51b6d", 
                               "DBD lost" = "#de77ae",  
                               "DBDp gained" = "#276419", 
                               "DBDp lost" = "#7fbc41")) +
  coord_cartesian(ylim = c(0, 9000)) +  # Increase ylim to make space for the labels
  facet_grid(~ loop_class) +
  theme(axis.text.x = element_text(angle = 45, vjust = 0.75, hjust=0.75))

#wanted to see if there is difference in the distribution of loop size per range and condition - no difference
ggplot(all_diff_loops, aes(x = loop_size, y = loop_class, fill = condition)) +
  geom_density_ridges(
    aes(alpha = 0.5),
    scale = 0.95,
    rel_min_height = 0.01
  ) +
  labs(title = "Distribution of Loop Sizes by Class", x = "Loop Size", y = "") +
  scale_fill_manual(values = c("DBD gained" = "#C51b6d", 
                               "DBD lost" = "#de77ae",  
                               "DBDp gained" = "#276419", 
                               "DBDp lost" = "#7fbc41")) +
  theme_ridges(center = TRUE)

########### COUNTS OF UNIQUE AND COMMON DIFF LOOPS IN VARIOUS RANGES ############################
uniq_comm_diff_loops <- uniq_comm_diff_loops %>%
  mutate(loop_class = case_when(
    loop_size <= 50000 ~ "short-range",
    loop_size <= 4000000 ~ "mid-range",
    TRUE ~ "long-range"
  ))

# To count the number of loops meeting the criteria for each condition:
loop_class_counts_uniq_comm <- uniq_comm_diff_loops %>%
  group_by(new_condition, loop_class) %>%
  summarise(count = n())

loop_class_counts_uniq_comm$loop_class <- factor(loop_class_counts_uniq_comm$loop_class, 
                                       levels = c("short-range", "mid-range", "long-range"))

ggplot(loop_class_counts_uniq_comm, aes(x=new_condition, y=count, fill=new_condition)) + 
  geom_bar(stat="identity", position="dodge") + 
  geom_text(aes(label=count), position=position_dodge(width=0.9), vjust=-0.5) +
  labs(x="Condition", y="Loop Counts (bp)") +
  theme_classic() +
  ggtitle("Counts of loops by class") + 
  scale_fill_manual(values = c("DBD uniq gained" = "#C51b6d", "DBD uniq lost" = "#de77ae",  "DBDp uniq gained" = "#276419", "DBDp uniq lost" = "#7fbc41", "common gained" = "#Bdbcb4", "common lost" = "#Bdbcb4")) +
  coord_cartesian(ylim = c(0, 11000)) +  # Increase ylim to make space for the labels
  facet_grid(~ loop_class) +
  theme(axis.text.x = element_text(angle = 45, vjust = 0.75, hjust=0.75))  # Rotate x-axis labels for readability
  
