# Supplementary material for: The DBD-α4 helix of EWSR1::FLI1 is required for GGAA microsatellite binding that underlies genome regulation in Ewing sarcoma
Source: eLife. 2026 Jun 15;13:RP95626. doi: 10.7554/eLife.95626 (PMC13268648; doi:10.7554/eLife.95626)
Supplement: Source code 1. [file elife-95626-code1.zip › Code/Fig3/Fig3CEF.R]

library(GenomicRanges)
library(tidyverse)
library(Gviz)
library(rtracklayer)
library(dplyr)
library(ggplot2)
library(ggridges)
library(rtracklayer)
library(TxDb.Hsapiens.UCSC.hg19.knownGene)
library(org.Hs.eg.db)
library(GenomicFeatures)

setwd("/gpfs0/home2/gdtheisenlab/lab/data/221013_Lessnick_GSL-AB-3073_A673_MicroC/mustache")


######### IMPORT DIFFERENTIALLY GAINED LOOPS UNIQUE TO DBD AND DBD+ ###############
DBD_loops <- read.table("DBD_ud_gained_loops.tsv", header = T, sep = "\t")
DBDp_loops <- read.table("DBDp_ud_gained_loops.tsv", header = T, sep = "\t")

#DBD anchors gr ----
DBD_a1 <-
  makeGRangesFromDataFrame(
    DBD_loops,
    keep.extra.columns = T,
    seqnames.field = "BIN1_CHR",
    start.field = "BIN1_START",
    end.field = "BIN1_END"
  )

DBD_a2 <-
  makeGRangesFromDataFrame(
    DBD_loops,
    keep.extra.columns = T,
    seqnames.field = "BIN2_CHROMOSOME",
    start.field = "BIN2_START",
    end.field = "BIN2_END"
  )

DBD_both_a <- c(DBD_a1, DBD_a2)
seqlevels(DBD_both_a) <- paste0("chr", seqlevels(DBD_both_a))

#DBDp anchors gr ----
DBDp_a1 <-
  makeGRangesFromDataFrame(
    DBDp_loops,
    keep.extra.columns = T,
    seqnames.field = "BIN1_CHR",
    start.field = "BIN1_START",
    end.field = "BIN1_END"
  )

DBDp_a2 <-
  makeGRangesFromDataFrame(
    DBDp_loops,
    keep.extra.columns = T,
    seqnames.field = "BIN2_CHROMOSOME",
    start.field = "BIN2_START",
    end.field = "BIN2_END"
  )

DBDp_both_a <- c(DBDp_a1, DBDp_a2)
seqlevels(DBDp_both_a) <- paste0("chr", seqlevels(DBDp_both_a))

############# IMPORT FLAGS PEAKS AT MS UNIQUE TO DBD & DBD+ ###############
uniq_F_at_ms <- read.table("/gpfs0/home2/gdtheisenlab/lab/data/220201_Lessnick_GSL-AB-2618_A673_DBD_CnT/FLAG/3reps/uniq_peaks_at_ms.txt", header = T, sep = "\t")

DBD_uniq_F_ms <- uniq_F_at_ms %>%
  filter(peak_condition == "DBD_gr")

DBDp_uniq_F_ms <- uniq_F_at_ms %>%
  filter(peak_condition == "DBDp_gr")

############# IMPORT MS BED FILE AS GR OBJECT ##############
ms_file_path <-  "/home/gdtheisenlab/lab/data/220201_Lessnick_GSL-AB-2618_A673_DBD_CnT/ms_files/ms_comb_gnome_pct.bed"

ms_gr <- import.bed(ms_file_path)

################# OVERLAP ANCHORS WITH MS FILE #################
extract_overlap_df <- function(anchor_gr, ms_gr) {
  # Find overlaps between TAD and peaks
  overlap_result <- findOverlaps(anchor_gr, ms_gr)
  
  # Extract TADs bound
  ms_anchors <- anchor_gr[queryHits(overlap_result)]
  
  # Extract peaks bound at TADs
  anchor_ms <- ms_gr[subjectHits(overlap_result)]
  
  # Convert GRanges to data frames
  anchor_df <- as_tibble(ms_anchors)
  ms_df <- as_tibble(anchor_ms)
  
  # Combine TAD df with peak df
  combined_df <- cbind(anchor_df, ms_df)
  
  return(combined_df)
}

DBD_ms_ov_df <- extract_overlap_df(DBD_both_a, ms_gr)
colnames(DBD_ms_ov_df)[1:5] <- paste0("anchor_", colnames(DBD_ms_ov_df)[1:5])
colnames(DBD_ms_ov_df)[17:23] <- paste0("ms_", colnames(DBD_ms_ov_df)[17:23])

DBDp_ms_ov_df <- extract_overlap_df(DBDp_both_a, ms_gr)
colnames(DBDp_ms_ov_df)[1:5] <- paste0("anchor_", colnames(DBDp_ms_ov_df)[1:5])
colnames(DBDp_ms_ov_df)[17:23] <- paste0("ms_", colnames(DBDp_ms_ov_df)[17:23])

comb_ms_df <- rbind(DBD_ms_ov_df, DBDp_ms_ov_df)

ggplot(comb_ms_df, aes(x = new_condition, y = ms_score, fill = new_condition)) +
  geom_boxplot(outlier.shape = NA) +
  labs(title = "Score of ms at gained loops of DBD and DBD+") +
  scale_fill_manual(values = c("DBD uniq gained" = "#C51b6d",  "DBDp uniq gained" = "#276419")) +
  annotate("text", x = 1.5, y = 0.1, label = "306 205 63531bp 65060bp 0.78") +
  theme_classic() +
  coord_cartesian(ylim = c(0,1))

################### JOIN THE UNIQUE FLAG PEAKS AT MS WITH THE LOOP ANCHORS AT MS ############
DBD_ms_anchors_peaks <- inner_join(DBD_uniq_F_ms, DBD_ms_ov_df, by = c("ms_seqnames", "ms_start",  "ms_end", "ms_width", "ms_strand",  "ms_score"))

DBDp_ms_anchors_peaks <- inner_join(DBDp_uniq_F_ms, DBDp_ms_ov_df, by = c("ms_seqnames", "ms_start",  "ms_end", "ms_width", "ms_strand",  "ms_score"))

comb_ms_anchors_peaks <- rbind(DBD_ms_anchors_peaks, DBDp_ms_anchors_peaks)

##################### BOXPLOTS OF MS WIDTH AND SCORE #####################

#extract uniq ms to plot ms metrics
uniq_ms_anchors <- comb_ms_anchors_peaks %>%
  group_by(peak_condition) %>%
  distinct(ms_name, .keep_all = TRUE)

ggplot(uniq_ms_anchors, aes(x = peak_condition, y = ms_width, fill = peak_condition)) +
  geom_boxplot(outlier.shape = NA) +
  labs(title = "Width of microsatellite bound by FLAG at gained loop anchors") +
  scale_fill_manual(values = c("DBD_gr" = "#C51b6d",  "DBDp_gr" = "#276419")) +
  annotate("text", x = 1.5, y = 0.1, label = "142 28 22.5bp 38bp 0.024") +
  theme_classic() +
  coord_cartesian(ylim = c(0,110))

width_ttest <- t.test(ms_width ~ peak_condition, data = uniq_ms_anchors)

ggplot(uniq_ms_anchors, aes(x = peak_condition, y = ms_score, fill = peak_condition)) +
  geom_boxplot(outlier.shape = NA) +
  labs(title = "Score of microsatellite bound by FLAG at gained loop anchors") +
  scale_fill_manual(values = c("DBD_gr" = "#C51b6d",  "DBDp_gr" = "#276419")) +
  annotate("text", x = 1.5, y = 0.1, label = "142 28 0.51 0.70 8.7e-4") +
  theme_classic() +
  coord_cartesian(ylim = c(0,1))

score_ttest <- t.test(ms_score ~ peak_condition, data = uniq_ms_anchors)

##################### BOXPLOTS OF PEAK INTENSITY #####################
#extracting uniq peak information
uniq_peak_anchors <- comb_ms_anchors_peaks %>%
  group_by(peak_condition) %>%
  distinct(peak_id, .keep_all = TRUE)

n_peaks <- uniq_peak_anchors %>%
  group_by(peak_condition) %>%
  summarise(n_peak = n_distinct(peak_id))

ggplot(uniq_peak_anchors, aes(x = peak_condition, y = peak_log2FC, fill = peak_condition)) +
  geom_boxplot(outlier.shape = NA) +
  labs(title = "FLAG binding intensity at gained loop anchors") +
  scale_fill_manual(values = c("DBD_gr" = "#C51b6d",  "DBDp_gr" = "#276419")) +
  annotate("text", x = 1.5, y = 2.7, label = "102 20 5.01 6.30 4.07e-4") +
  theme_classic() +
  coord_cartesian(ylim = c(2.5,10))

peak_intensity_ttest <- t.test(peak_log2FC ~ peak_condition, data = uniq_peak_anchors)

ggplot(uniq_peak_anchors, aes(x = peak_condition, y = peak_summit, fill = peak_condition)) +
  geom_boxplot(outlier.shape = NA) +
  labs(title = "FLAG peak summit at gained loop anchors") +
  scale_fill_manual(values = c("DBD_gr" = "#C51b6d",  "DBDp_gr" = "#276419")) +
  annotate("text", x = 1.5, y = 2.7, label = "102 20 5.01 6.30 4.07e-4") +
  theme_classic() +
  coord_cartesian(ylim = c(2.5,10))

peak_summit_ttest <- t.test(peak_summit ~ peak_condition, data = uniq_peak_anchors)

##################### BOXPLOTS OF LOOP LENGTH #####################
uniq_loop_anchors <- comb_ms_anchors_peaks %>%
  group_by(peak_condition) %>%
  distinct(unique_id, .keep_all = TRUE)

n_anchors <- uniq_loop_anchors %>%
  group_by(peak_condition) %>%
  summarise(n_anchor = n_distinct(unique_id))

gplot(uniq_peak_anchors, aes(x = peak_condition, y = peak_summit, fill = peak_condition)) +
  geom_boxplot(outlier.shape = NA) +
  labs(title = "FLAG peak summit at gained loop anchors") +
  scale_fill_manual(values = c("DBD_gr" = "#C51b6d",  "DBDp_gr" = "#276419")) +
  annotate("text", x = 1.5, y = 2.7, label = "102 20 5.01 6.30 4.07e-4") +
  theme_classic() +
  coord_cartesian(ylim = c(2.5,10))

loop_size_ttest <- t.test(loop_size ~ peak_condition, data = uniq_loop_anchors) # p val 0.05
