# Supplementary material for: The DBD-α4 helix of EWSR1::FLI1 is required for GGAA microsatellite binding that underlies genome regulation in Ewing sarcoma
Source: eLife. 2026 Jun 15;13:RP95626. doi: 10.7554/eLife.95626 (PMC13268648; doi:10.7554/eLife.95626)
Supplement: Source code 1. [file elife-95626-code1.zip › Code/Fig3/Fig3D.R]

library(broom)
library(GenomicRanges)
library(tidyverse)
library(Gviz)
library(rtracklayer)
library(dplyr)
library(ggplot2)
library(ggridges)
library(VennDiagram)
library(tidyr)
library(stringr)

setwd("/home/gdtheisenlab/lab/data/221013_Lessnick_GSL-AB-3073_A673_MicroC/mustache")

############### IMPORTING AND CLEANING LOOPS DATA CLOSEST TO GENES #################

# Function to load and process the files
load_and_process_files <- function() {
  files <- list.files(path = "closest_genes", pattern = "u_gained", full.names = TRUE)
  
  df_list <- list()
  
  for (file in files) {
    # Determine suffix based on file name
    suffix <- ifelse(grepl("reordered", file), "a2", "a1")
    
    # Read the file
    df <- read.table(file, header = FALSE, sep = "\t")
    
    # Extract geneSymbol and then drop columns V13-V15
    df <- df %>%
      select(-c(V9:V10, V17, V21))
    
    # Unite new V13-V15 and add geneSymbol column
    df <- df %>% 
      unite("V13", V13:V15, sep = "_")
    
    # Rename columns
    colnames(df) <- c("chr1", "start1", "end1", "chr2", "start2", "end2", "fdr", "detection_scale", "loop_id", 
                      "loop_size", "loop_class", "gene_chr",  "gene_type", "gene_start", 
                      "gene_end", "gene_strand", "gene_phase", "gene_info", "gene_to_loop_dist")
    
    # Add dataframe to the list with appropriate suffix
    df_list[[paste0(basename(file), "_", suffix)]] <- df
  }
  
  return(df_list)
}

# Load and process
closest_genes_dfs <- load_and_process_files()

names(closest_genes_dfs)<- c("DBD_gained_a1", "DBD_gained_a2", "DBDp_gained_a1", "DBDp_gained_a2")

# Modify each dataframe in the list
closest_genes_dfs <- lapply(closest_genes_dfs, function(df) {
  # Extract gene_name from the key-value pairs in gene_info
  df$geneSymbol <- sapply(strsplit(df$gene_info, "; "), function(x) {
    gene_name_pair <- grep("gene_name", x, value = TRUE)
    sub("gene_name \"([^\"]+)\".*", "\\1", gene_name_pair)
  })
  
  return(df)
})

# Modify each dataframe in the list
closest_genes_dfs <- lapply(closest_genes_dfs, function(df) {
  # Remove "gene_name " prefix from geneSymbol column
  df$geneSymbol <- sub("gene_name ", "", df$geneSymbol)
  
  return(df)
})


DBD_expression <- read.table("/gpfs0/home2/gdtheisenlab/lab/data/220118_Lessnick_GSL-AB-2591_A673_DBD_RNASeq/without_iLuc/outputs/diff_analysis_rslt/tables/iEFDBDvsiEF197.complete.txt", header = T)

DBDp_expression <- read.table("/gpfs0/home2/gdtheisenlab/lab/data/220118_Lessnick_GSL-AB-2591_A673_DBD_RNASeq/without_iLuc/outputs/diff_analysis_rslt/tables/iEFDBDpvsiEF197.complete.txt", header = T)

############### MERGE WITH EXPRESSION DATA ##########################
DBD_gained_a1_expression <- left_join(closest_genes_dfs$DBD_gained_a1, DBD_expression, by = "geneSymbol", multiple = "all")
DBD_gained_a2_expression <- left_join(closest_genes_dfs$DBD_gained_a2, DBD_expression, by = "geneSymbol", multiple = "all")

DBDp_gained_a1_expression <- left_join(closest_genes_dfs$DBDp_gained_a1, DBDp_expression, by = "geneSymbol", multiple = "all")
DBDp_gained_a2_expression <- left_join(closest_genes_dfs$DBDp_gained_a2, DBDp_expression, by = "geneSymbol", multiple = "all")

closest_genes_expression_dfs <- list(DBD_gained_a1_expression, DBD_gained_a2_expression, DBDp_gained_a1_expression, DBDp_gained_a2_expression)

names(closest_genes_expression_dfs) <- file_names

#duplicated rows by both loop_id and geneSymbol
duplicated_rows <- lapply(closest_genes_expression_dfs, function(df) {
  dupes <- df[duplicated(df[, c("loop_id", "geneSymbol")]) | 
                duplicated(df[, c("loop_id", "geneSymbol")], fromLast = TRUE), ]
  return(dupes)
})

names(duplicated_rows) <- file_names

#filtered data by picking all unique and 1 of the duplicated row
filtered_dfs <- lapply(closest_genes_expression_dfs, function(df) {
  unique_and_first_dupe <- df[!duplicated(df[, c("loop_id", "geneSymbol")], fromLast = FALSE), ]
  return(unique_and_first_dupe)
})

names(filtered_dfs) <- file_names

############## PLOT EXPRESSION OF GENES THAT OVERLAPS WITH THE LOOP ANCHORS ###############
# Create a new list of dataframes with the specified columns
modified_dfs <- lapply(names(filtered_dfs), function(df_name) {
  df <- filtered_dfs[[df_name]]
  df_selected <- df[, c("loop_id", "loop_size", "gene_to_loop_dist", "geneSymbol", "log2FoldChange", "padj")]
  df_selected$condition <- df_name
  return(df_selected)
})

# Bind all dataframes in the list together to create a single dataframe
final_df <- do.call(rbind, modified_dfs)

filtered_final_df <- final_df[final_df$gene_to_loop_dist == 0 & final_df$padj < 0.05, ]
filtered_final_df <- filtered_final_df[!is.na(filtered_final_df$loop_id), ]

filtered_final_df <- filtered_final_df %>%
  distinct(geneSymbol, .keep_all = T)

count_df <- filtered_final_df %>%
  group_by(condition) %>%
  summarise(count = n())

#upregulated genes 
up_genes_filtered <- filtered_final_df %>%
  filter(log2FoldChange > 0)

up_genes_filtered <- up_genes_filtered %>%
  rename(anchor_type = condition)

up_genes_filtered$condition <- str_extract(up_genes_filtered$anchor_type, "DBDp?")

ggplot(up_genes_filtered, aes(x = condition, y = log2FoldChange, fill = condition)) + 
  geom_boxplot(outlier.shape = NA) +
  theme_classic() +
  labs(x="Condition", y="Gene Expression (log2FC)") +
  ggtitle("Upregulated genes at anchors of uniquely gained loops") + 
  scale_fill_manual(values = c("DBD_gained_a1" = "#C51b6d", "DBD_gained_a2" = "#de77ae",  "DBDp_gained_a1" = "#276419", "DBDp_gained_a2" = "#7fbc41")) +
  annotate("text", x = 1.5, y = 1.5, label = "450 493 0.45 0.77 9.12e-11") +
  coord_cartesian(ylim = c(0,1.5))

up_ttest <- t.test(log2FoldChange ~ condition, data = up_genes_filtered)

anova_up <- aov(log2FoldChange ~ condition, data = up_genes_filtered)
tukey_up <- TukeyHSD(anova_up)

count_up <- up_genes_filtered %>%
  group_by(condition) %>%
  summarise(count = n())

#downregulated genes 
down_genes_filtered <- filtered_final_df %>%
  filter(log2FoldChange < 0)

down_genes_filtered <- down_genes_filtered %>%
  rename(anchor_type = condition)

down_genes_filtered$condition <- str_extract(down_genes_filtered$anchor_type, "DBDp?")

ggplot(down_genes_filtered, aes(x = condition, y = log2FoldChange, fill = condition)) + 
  geom_boxplot(outlier.shape = NA) +
  theme_classic() +
  labs(x="Condition", y="Gene Expression (log2FC)") +
  ggtitle("Downregulated genes at anchors of uniquely gained loops") + 
  scale_fill_manual(values = c("DBD_gained_a1" = "#C51b6d", "DBD_gained_a2" = "#de77ae",  "DBDp_gained_a1" = "#276419", "DBDp_gained_a2" = "#7fbc41")) +
  annotate("text", x = 1.5, y = -1.5, label = "387 445 -0.68 -1.08 7.17e-10") +
  coord_cartesian(ylim = c(0,-2))

down_ttest <- t.test(log2FoldChange ~ condition, data = down_genes_filtered)

anova_down <- aov(log2FoldChange ~ condition, data = down_genes_filtered)
tukey_down <- TukeyHSD(anova_down)

count_down <- down_genes_filtered %>%
  group_by(condition) %>%
  summarise(count = n())

#looking at all genes nearby not just anchors
sig_final_df <- final_df[final_df$padj < 0.05, ]
sig_final_df <- sig_final_df[!is.na(sig_final_df$loop_id), ]

sig_final_df <- sig_final_df %>%
  distinct(geneSymbol, .keep_all = T) 

#upregulated genes
up_genes_all <- sig_final_df %>%
  filter(log2FoldChange > 0 )

count_all_up <- up_genes_all %>%
  group_by(condition) %>%
  summarise(count = n())

ggplot(up_genes_all, aes(x = condition, y = log2FoldChange, fill = condition)) + 
  geom_boxplot(outlier.shape = NA) +
  theme_classic() +
  labs(x="Condition", y="Gene Expression (log2FC)") +
  ggtitle("Upregulated genes closest to loop anchors") + 
  scale_fill_manual(values = c("DBD_gained_a1" = "#C51b6d", "DBD_gained_a2" = "#de77ae",  "DBDp_gained_a1" = "#276419", "DBDp_gained_a2" = "#7fbc41")) +
  annotate("text", x = 2.5, y = 1.5, label = "915 275 895 248") +
  coord_cartesian(ylim = c(0,2.5))

anova_all_up <- aov(log2FoldChange ~ condition, data = up_genes_all)
tukey_all_up <- TukeyHSD(anova_all_up)

#downregulated genes
down_genes_all <- sig_final_df %>%
  filter(log2FoldChange < 0 )

count_all_down <- down_genes_all %>%
  group_by(condition) %>%
  summarise(count = n())

ggplot(down_genes_all, aes(x = condition, y = log2FoldChange, fill = condition)) + 
  geom_boxplot(outlier.shape = NA) +
  theme_classic() +
  labs(x="Condition", y="Gene Expression (log2FC)") +
  ggtitle("Downregulated genes closest to loop anchors") + 
  scale_fill_manual(values = c("DBD_gained_a1" = "#C51b6d", "DBD_gained_a2" = "#de77ae",  "DBDp_gained_a1" = "#276419", "DBDp_gained_a2" = "#7fbc41")) +
  annotate("text", x = 2.5, y = -1.5, label = "837 253 827 256") +
  coord_cartesian(ylim = c(0,-2.5))

anova_all_down <- aov(log2FoldChange ~ condition, data = down_genes_all)
tukey_all_down <- TukeyHSD(anova_all_down)


################ EXTRACT GENE NAMES FOR PATHWAY ANALYSIS ###########
DBD_overlap_genes <- filtered_final_df %>%
  filter(condition %in% c("DBD_gained_a1", "DBD_gained_a2")) %>%
  pull(geneSymbol) %>%
  unique()
DBDp_overlap_genes <- filtered_final_df %>%
  filter(condition %in% c("DBDp_gained_a1", "DBDp_gained_a2")) %>%
  pull(geneSymbol) %>%
  unique()

DBD_all_genes <- final_df %>%
  filter(condition %in% c("DBD_gained_a1", "DBD_gained_a2")) %>%
  pull(geneSymbol) %>%
  unique()
DBDp_all_genes <- final_df %>%
  filter(condition %in% c("DBDp_gained_a1", "DBDp_gained_a2")) %>%
  pull(geneSymbol) %>%
  unique()

writeLines(DBD_overlap_genes, "DBD_overlap_genes.txt")
writeLines(DBDp_overlap_genes, "DBDp_overlap_genes.txt")

writeLines(DBD_all_genes, "DBD_all_genes.txt")
writeLines(DBDp_all_genes, "DBDp_all_genes.txt")
################ PLOT HISTOGRAM OF DISTANCE TO GENES ###############
ggplot(final_df, aes(x = gene_to_loop_dist)) +
  geom_histogram(binwidth = 1000, fill = "#56B4E9", color = "black", alpha = 0.7) +  # you can adjust binwidth as needed
  facet_wrap(~condition, scales = "free_y") +  # facets the plot by condition and allows each facet to have its own y-axis scale
  theme_classic() +
  labs(x = "Gene to Loop Distance", y = "Count") +
  ggtitle("Distribution of Gene to Loop Distance by Condition")
