# Supplementary material for: The DBD-α4 helix of EWSR1::FLI1 is required for GGAA microsatellite binding that underlies genome regulation in Ewing sarcoma
Source: eLife. 2026 Jun 15;13:RP95626. doi: 10.7554/eLife.95626 (PMC13268648; doi:10.7554/eLife.95626)
Supplement: Source code 1. [file elife-95626-code1.zip › Code/Fig4/Fig4A.R]

library(DESeq2)
library(limma)
library(ggplot2)
library(Cairo)
library(pheatmap)
library(RColorBrewer)

setwd("/gpfs0/home2/gdtheisenlab/lab/data/220201_Lessnick_GSL-AB-2618_A673_DBD_CnT/K27ac/outputs")

K27ac_dds <- readRDS("/gpfs0/home2/gdtheisenlab/lab/data/220201_Lessnick_GSL-AB-2618_A673_DBD_CnT/K27ac/outputs/K27ac_dds.rds")

# normalize variance
K27ac_vsd <- vst(K27ac_dds, blind = F)

#correct for batch effect of all conditions
assay(K27ac_vsd) <- limma::removeBatchEffect(assay(K27ac_vsd), K27ac_vsd$rep)

# 1. Determine the desired conditions
desired_conditions <- c("iEF197_K27ac", "iEFDBD_K27ac", "iEFDBDp_K27ac") # Replace with your actual condition names

# 2. Subset the K27ac_vsd object
desired_samples <- colnames(K27ac_dds)[K27ac_dds$condition %in% desired_conditions]
K27ac_vsd_subset <- K27ac_vsd[, desired_samples]

# 3. Apply batch correction on the subsetted object
assay(K27ac_vsd_subset) <- limma::removeBatchEffect(assay(K27ac_vsd_subset), K27ac_vsd_subset$rep)

# 4. Plot the PCA using the subsetted K27ac_vsd object
custom_colors <- c(
  "iEF197_K27ac_rep2" = "#192764",
  "iEF197_K27ac_rep3" = "#535D83",
  "iEFDBD_K27ac_rep2" = "#C51b7d",
  "iEFDBD_K27ac_rep3" = "#de77ae",
  "iEFDBDp_K27ac_rep2" = "#276419",
  "iEFDBDp_K27ac_rep3" = "#7fbc41"
)


png("K27ac_CnT_PCA_BatchCorrect.png", height = 6, width = 8, units = 'in', res=300)

plotPCA(K27ac_vsd_subset, intgroup = "condition") + 
  coord_fixed(ylim = c(-100, 100), xlim = c(-100, 100)) + 
  geom_point(size = 6, aes(color = colnames(K27ac_vsd_subset))) + 
  theme_minimal() +
  scale_color_manual(values = custom_colors) +
  ggtitle("PCA Plot of H3K27ac")

dev.off()
