# Supplementary material for: The DBD-α4 helix of EWSR1::FLI1 is required for GGAA microsatellite binding that underlies genome regulation in Ewing sarcoma
Source: eLife. 2026 Jun 15;13:RP95626. doi: 10.7554/eLife.95626 (PMC13268648; doi:10.7554/eLife.95626)
Supplement: Source code 1. [file elife-95626-code1.zip › Code/Fig4/Fig4BC.R]

library(ChIPpeakAnno)
library(rtracklayer)
library(GenomicFeatures)
library(TxDb.Hsapiens.UCSC.hg19.knownGene)
library(GO.db)
library(tidyverse)

setwd("/gpfs0/home2/gdtheisenlab/lab/data/220201_Lessnick_GSL-AB-2618_A673_DBD_CnT/K27ac")

############ IMPORTING FC 8 PEAK FILES AND USAT BED FILE ######################################
DBD_peaks_T80_FC8 <-read.table("outputs/DBD_K27ac.narrowPeak", stringsAsFactors = FALSE, header = T)
DBDp_peaks_T80_FC8 <-read.table("outputs/DBDp_K27ac.narrowPeak", stringsAsFactors = FALSE, header = T)

ms <-toGRanges("../ms_files/ms_comb_gnome_pct.bed", format="BED")
ms$ms_id <- names(ms)

#convert to granges
DBD_gr<- makeGRangesFromDataFrame(
  DBD_peaks_T80_FC8,
  keep.extra.columns = T,
  seqnames.field = "chrom",
  start.field = "start",
  end.field = "end"
)

DBDp_gr <- makeGRangesFromDataFrame(
  DBDp_peaks_T80_FC8,
  keep.extra.columns = T,
  seqnames.field = "chrom",
  start.field = "start",
  end.field = "end"
)

#find overlaps of peaks
KD_vs_DBDp<-findOverlapsOfPeaks(KD_gr, DBDp_gr)
DBD_vs_DBDp<-findOverlapsOfPeaks(DBD_gr, DBDp_gr)

############### VENN DIAGRAM OF OVERLAPS #######################
DBD_vs_DBDp_venn <-
  makeVennDiagram(
    DBD_vs_DBDp,
    method = "hyperG",
    print.mode = c("raw"),
    ext.text = FALSE,
    margin = 0.05,
    NameOfPeaks = c("DBD", "DBDp"),
    cat.pos = c(-90, 90),
    cat.dist = c(0.03, 0.03)
  )

####################### DBD and DBD+ COMMON PEAKS ####################
#extract common peaks from overlap
comm_peaks <- DBD_vs_DBDp$overlappingPeaks[[1]]

# Get the column names
colnames_list <- colnames(comm_peaks)

# Find the positions of "peaks1" and "peaks2"
peaks1_pos <- which(colnames_list == "peaks1")
peaks2_pos <- which(colnames_list == "peaks2")

# Rename columns after "peaks1" and before "peaks2" by appending "1"
colnames_list[(peaks1_pos+1):(peaks2_pos-1)] <- paste0(colnames_list[(peaks1_pos+1):(peaks2_pos-1)], "1")

# Rename columns after "peaks2" by appending "2"
colnames_list[(peaks2_pos+1):length(colnames_list)] <- paste0(colnames_list[(peaks2_pos+1):length(colnames_list)], "2")

# Update the column names of the data frame
colnames(comm_peaks) <- colnames_list

#making gr object to overlapwith ms
DBD_DBDp_ov_gr <- makeGRangesFromDataFrame(
  comm_peaks, 
  keep.extra.columns = TRUE, 
  start.field = "start1", 
  end.field = "end1", 
  seqnames.field = "seqnames1", 
  strand.field = "strand1"
)

#function that overlaps and extracts the df
extract_overlap_df <- function(peaks_gr, ms_gr) {
  overlap_result <- findOverlaps(peaks_gr, ms_gr)
  peaks_at_ms <- peaks_gr[queryHits(overlap_result)]
  ms_at_peaks <- ms_gr[subjectHits(overlap_result)]
  
  # Convert GRanges to data frames
  peak_df <- as_tibble(peaks_at_ms)
  ms_df <- as_tibble(ms_at_peaks)
  
  # Combine TAD df with peak df
  combined_df <- cbind(peak_df, ms_df)
  
  return(combined_df)
}

#common peaks overlapped with ms
comm_peaks_at_ms <- extract_overlap_df(DBD_DBDp_ov_gr, ms)

#adding ms to the ms columsn
colnames(comm_peaks_at_ms)[32:37] <- paste0("ms_", colnames(comm_peaks_at_ms)[32:37])

# Remove useless columns
comm_peaks_at_ms <- comm_peaks_at_ms %>% select(-shortestDistance2, -overlapFeature2)

#define columsn for DBD
DBD_cols <- c(1:5, 8:15, 30:36)

#extract DBD common peaks
comm_peaks_at_ms <- comm_peaks_at_ms %>%
  dplyr::select(DBD_cols)

#remove 1 and 2 frpom the column name
DBD_comm_peaks_ms <- rename_with(DBD_comm_peaks_ms, ~ gsub("1$", "", .x))

#add condition column
DBD_comm_peaks_ms$condition <- "DBD_comm"

#add peak suffic to peak columns
colnames(DBD_comm_peaks_ms)[1:13] <- paste0("peak_", colnames(DBD_comm_peaks_ms)[1:13])

#extract DBDp common peaks at ms
DBDp_cols <- 17:36 
DBDp_comm_peaks_ms <- comm_peaks_at_ms %>%
  dplyr::select(DBDp_cols)
DBDp_comm_peaks_ms  <- rename_with(DBDp_comm_peaks_ms, ~ gsub("2$", "", .x))
DBDp_comm_peaks_ms$condition <- "DBDp_comm"
colnames(DBDp_comm_peaks_ms)[1:13] <- paste0("peak_", colnames(DBDp_comm_peaks_ms)[1:13])

####################### DBD and DBD+ UNIQUE PEAKS ####################
#extract unique peaks from overlap 
uniq_peaks <- DBD_vs_DBDp$uniquePeaks

# Create a logical vector to check if names start with "DBDp"
is_DBDp <- startsWith(names(uniq_peaks), "DBDp")

# Subset the GRanges object based on the logical vector
DBDp_uniq_peaks <- uniq_peaks[is_DBDp]
DBD_uniq_peaks <- uniq_peaks[!is_DBDp]

#overlap uniq peaks with ms 
DBD_uniq_at_ms <- extract_overlap_df(DBD_uniq_peaks, ms)
DBD_uniq_at_ms$condition <- "DBD_uniq"

colnames(DBD_uniq_at_ms)[1:13] <- paste0("peak_", colnames(DBD_uniq_at_ms)[1:13])
colnames(DBD_uniq_at_ms)[14:19] <- paste0("ms_", colnames(DBD_uniq_at_ms)[14:19])

#overlap unique peaks of DBDp with ms
DBDp_uniq_at_ms <- extract_overlap_df(DBDp_uniq_peaks, ms)
DBDp_uniq_at_ms$condition <- "DBDp_uniq"

colnames(DBDp_uniq_at_ms)[1:13] <- paste0("peak_", colnames(DBDp_uniq_at_ms)[1:13])
colnames(DBDp_uniq_at_ms)[14:19] <- paste0("ms_", colnames(DBDp_uniq_at_ms)[14:19])

################################ COMBINE DFS FOR GRAPHING #################################
comb_df <- bind_rows(DBD_uniq_at_ms, DBD_comm_peaks_ms, DBDp_comm_peaks_ms, DBDp_uniq_at_ms)

comb_df$condition <- factor(comb_df$condition, 
                            levels = c("DBD_uniq", "DBD_comm", "DBDp_comm", "DBDp_uniq"))

#calculate number of peaks overlapeed with usat in each condition
n_per_condition <- comb_df %>%
  group_by(condition) %>%
  summarise(
    num_unique_peak_ids = n_distinct(peak_name),
    num_unique_ms_ids = n_distinct(ms_id)
  )

################# BARGRAPH OF PEAKS WITH MS % ##########################
#modifying the count df to add ms peak number and percentage
count_per_condition <- data.frame(
  peak_condition = c("DBD", "comm", "DBDp"),
  ms_peaks = c(3672, 15532, 11051),
  total_peaks = c(7854, 35583, 26317)
)

count_per_condition$percentage <- (count_per_condition$ms_peaks / count_per_condition$total_peaks) * 100

#plot above as bargraph
ggplot(count_per_condition, aes(x = peak_condition)) +
  geom_bar(aes(y = total_peaks, fill = "non-ms peaks"), stat = "identity") +
  geom_bar(aes(y = ms_peaks, fill = "ms peaks"), stat = "identity") +
  geom_text(aes(y = total_peaks, label = total_peaks), vjust = -0.5, color = "black") +
  geom_text(aes(y = ms_peaks - (0.05 * total_peaks), label = sprintf("%.2f%%", percentage)), vjust = 1.5, color = "white") +
  geom_text(aes(y = ms_peaks / 2, label = ms_peaks), vjust = 0.5, color = "white") +
  labs(title = "Percentage of peaks at microsatellites", 
       x = "Condition", 
       y = "Number of Peaks") +
  theme_classic() +
  scale_fill_manual(values = c("non-ms peaks" = "#D3D3D3", "ms peaks" = "#0072B2"))
