# Supplementary material for: The DBD-α4 helix of EWSR1::FLI1 is required for GGAA microsatellite binding that underlies genome regulation in Ewing sarcoma
Source: eLife. 2026 Jun 15;13:RP95626. doi: 10.7554/eLife.95626 (PMC13268648; doi:10.7554/eLife.95626)
Supplement: Source code 1. [file elife-95626-code1.zip › Code/Fig4/Fig4DE.R]

library(dplyr) 
library(ggplot2)

setwd("/home/gdtheisenlab/lab/data/220201_Lessnick_GSL-AB-2618_A673_DBD_CnT/K27ac/ROSE/rose2/")

################## IMPORT K27AC ALL STITCHED ENHANCERS TABLES #################################
DBD_enh <- read.table("DBD_K27ac_out/peaks_iEFDBD_K27ac_fdr05_idr01_meanT80_FC8_tab_AllStitched.table.txt", header = T)
DBD_enh$condition <- "DBD"

DBDp_enh <- read.table("DBDp_K27ac_out/peaks_iEFDBDp_K27ac_fdr05_idr01_meanT80_FC8_tab_AllStitched.table.txt", header = T)
DBDp_enh$condition <- "DBDp"

#combine data
comb_df <- bind_rows(KD_enh, DBD_enh, DBDp_enh)
comb_df$condition <- factor(comb_df$condition, 
                            levels = c("KD", "DBD", "DBDp"))

#get n per condition
n_per_condition <- comb_df %>%
  group_by(condition) %>%
  summarise(
    n()
  )
############################# VIOLIN PLOT OF NUMBER OF PEAKS IN ALL ENH ############################

#plot of violin depicting number of loci per condition
ggplot(comb_df, aes(x=condition, y = NUM_LOCI, fill = condition)) +
  geom_violin() +
  theme_classic() +
  labs(y="Number of Loci") +
  ggtitle("Number of loci in each enhancer called (typical and super)") + 
  scale_fill_manual(values = c(
    "KD" = "#fdd30b",
    "DBD" = "#c51b6d",
    "DBDp" = "#276419"
  )) +
  annotate("text", x = 2, y = 150, label = "10288 10184 10824 2.7 3.1 4.3 all ***") 

anova_nloci <- aov(NUM_LOCI ~ condition, data = comb_df)
tukey_nloci <- TukeyHSD(anova_nloci)
means_nloci <- model.tables(anova_nloci, type = "means")

############################# BOXPLOT OF SIZE OF TYPICAL AND SUPER ENH ############################

ggplot(comb_df, aes(x = interaction(condition, isSuper), y = CONSTITUENT_SIZE, fill = condition)) +
  geom_boxplot(position = "dodge", show.legend = FALSE) +  # disable the legend for individual violins
  theme_classic() +
  labs(y = "Size (bp)", x = "Typical and Super Enhancer", title = "Size of typical and super enhancers") +
  scale_fill_manual(values = c("KD" = "#fdd30b", "DBD" = "#c51b6d", "DBDp" = "#276419")) +
  theme(axis.text.x = element_text(angle = 45, hjust = 1)) +
  annotate("text", x = 2, y = 150, label = "") 

anova_size <- aov(CONSTITUENT_SIZE ~ condition * isSuper, data = comb_df)
tukey_size <- TukeyHSD(anova_size)
means_size <- model.tables(anova_size, type = "means")
