# Supplementary material for: The DBD-α4 helix of EWSR1::FLI1 is required for GGAA microsatellite binding that underlies genome regulation in Ewing sarcoma
Source: eLife. 2026 Jun 15;13:RP95626. doi: 10.7554/eLife.95626 (PMC13268648; doi:10.7554/eLife.95626)
Supplement: Source code 1. [file elife-95626-code1.zip › Code/Fig4/Fig4F.R]

library(dplyr) 
library(ggplot2)

setwd("/home/gdtheisenlab/lab/data/220201_Lessnick_GSL-AB-2618_A673_DBD_CnT/K27ac/ROSE/rose2/")

################## IMPORT SUPER ENHANCER GENES AND DIFF EXPRESSION DATA #################################
DBD_se_genes  <- read.table("DBD_K27ac_out/peaks_iEFDBD_K27ac_fdr05_idr01_meanT80_FC8_tab_SuperStitched_GENE_TO_REGION.txt", sep = "\t", header = T)
DBD_se_genes$condition <- "DBD"
colnames(DBD_se_genes)[1] <- "geneSymbol"


DBDp_se_genes <- read.table("DBDp_K27ac_out/peaks_iEFDBDp_K27ac_fdr05_idr01_meanT80_FC8_tab_SuperStitched_GENE_TO_REGION.txt", sep = "\t", header = T)
DBDp_se_genes$condition <- "DBDp"
colnames(DBDp_se_genes)[1] <- "geneSymbol"

DBD_expression <- read.table("../../../../220118_Lessnick_GSL-AB-2591_A673_DBD_RNASeq/without_iLuc/outputs/diff_analysis_rslt/tables/iEFDBDvsiEF197.complete.txt", header = T)

DBDp_expression <- read.table("/gpfs0/home2/gdtheisenlab/lab/data/220118_Lessnick_GSL-AB-2591_A673_DBD_RNASeq/without_iLuc/outputs/diff_analysis_rslt/tables/iEFDBDpvsiEF197.complete.txt", header = T)

################# MERGE EXPRESSION DATA BY GENESYMBOL COLUMN ###########################
DBD <- left_join(DBD_se_genes, DBD_expression, by = "geneSymbol")
DBDp <- left_join(DBDp_se_genes, DBDp_expression, by = "geneSymbol")

DBD_fil <- subset(DBD, padj < 0.05) 
DBDp_fil <- subset(DBDp, padj < 0.05)

comb_df <- bind_rows(DBD_fil, DBDp_fil)

up_df <- comb_df %>%
  filter(log2FoldChange > 0)

down_df <- comb_df %>%
  filter(log2FoldChange < 0)


ggplot(up_df, aes(x = condition, y = log2FoldChange, fill = condition)) + 
  geom_boxplot(outlier.shape = NA) +
  theme_classic() +
  labs(x="Condition", y="Gene Expression (log2FC)") +
  ggtitle("Upregulated genes at super enhancers") +
  annotate("text", x = 1.5, y = 1.5, label = "304 290 1.46e-9") +
  coord_cartesian(ylim = c(0,1.5))

up_ttest <- t.test(log2FoldChange ~ condition, data = up_df)

count_up <- up_df %>%
  group_by(condition) %>%
  summarise(count = n())


ggplot(down_df, aes(x = condition, y = log2FoldChange, fill = condition)) + 
  geom_boxplot(outlier.shape = NA) +
  theme_classic() +
  labs(x="Condition", y="Gene Expression (log2FC)") +
  ggtitle("Downregulated genes at super enhancers") +
  annotate("text", x = 1.5, y = -1.5, label = "250 338 8.89e-7") +
  coord_cartesian(ylim = c(-2,0))

down_ttest <- t.test(log2FoldChange ~ condition, data = down_df)

count_down <- down_df %>%
  group_by(condition) %>%
  summarise(count = n())
