# Supplementary material for: The DBD-α4 helix of EWSR1::FLI1 is required for GGAA microsatellite binding that underlies genome regulation in Ewing sarcoma
Source: eLife. 2026 Jun 15;13:RP95626. doi: 10.7554/eLife.95626 (PMC13268648; doi:10.7554/eLife.95626)
Supplement: Source code 1. [file elife-95626-code1.zip › Code/Fig4/rose2.sh]

#!/bin/bash
#SBATCH --job-name="ROSE"
#SBATCH --partition=general
#SBATCH --cpus-per-task=2
#SBATCH --mail-user=iftekhar.showpnil@nationwidechildrens.org
#SBATCH --mail-type=all
#SBATCH --time=07-00:00:00
#SBATCH --output=slurm_%x.%j.out
#SBATCH --error=slurm_%x.%j.err

ml purge
ml load SAMtools/1.15
ml load GCC/9.3.0
ml load OpenMPI/4.0.3
ml load R/4.3.0
ml load BEDTools/2.29.2
ml load Python/3.8.2

PATHTO=/gpfs0/export/apps/opt/ROSE/1.3.1
PYTHONPATH=$PATHTO/lib
export PYTHONPATH
export PATH=$PATH:$PATHTO/bin

ROSE_main.py -g hg19 -i peaks_iEFDBD_K27ac_fdr05_idr01_meanT80_FC8_tab.gff -r DBD_K27ac_sorted.bam -c DBD_Rb_sorted.bam -o DBD_K27ac_out -t 2500
ROSE_main.py -g hg19 -i peaks_iEFDBDp_K27ac_fdr05_idr01_meanT80_FC8_tab.gff -r DBDp_K27ac_sorted.bam -c DBDp_Rb_sorted.bam -o DBDp_K27ac_out -t 2500
ROSE_main.py -g hg19 -i peaks_iEF197_K27ac_fdr05_idr01_meanT80_FC8_tab.gff -r KD_K27ac_sorted.bam -c KD_Rb_sorted.bam -o KD_K27ac_out -t 2500
ROSE_main.py -g hg19 -i peaks_iEFDBD_FLAG_fdr05_idr01_meanT80_FC8_tab.gff -r DBD_FLAG_sorted.bam -c KD_FLAG_sorted.bam -o DBD_FLAG_out -t 2500
ROSE_main.py -g hg19 -i peaks_iEFDBDp_FLAG_fdr05_idr01_meanT80_FC8_tab.gff -r DBDp_FLAG_sorted.bam -c KD_FLAG_sorted.bam -o DBDp_FLAG_out -t 2500
