# Supplementary material for: The DBD-α4 helix of EWSR1::FLI1 is required for GGAA microsatellite binding that underlies genome regulation in Ewing sarcoma
Source: eLife. 2026 Jun 15;13:RP95626. doi: 10.7554/eLife.95626 (PMC13268648; doi:10.7554/eLife.95626)
Supplement: Source code 1. [file elife-95626-code1.zip › Code/Fig5/Fig5A.R]

-
library(ChIPpeakAnno)
library(rtracklayer)
library(GenomicFeatures)
library(TxDb.Hsapiens.UCSC.hg19.knownGene)
library(GO.db)

setwd("/gpfs0/home2/gdtheisenlab/lab/data/220201_Lessnick_GSL-AB-2618_A673_DBD_CnT/FLAG/3reps")

############ IMPORTING FC 8 PEAK FILES AND USAT BED FILE ######################################
EF_peaks_T80_FC8 <-read.table("narrowpeaks/peaks_iEF714_FLAG_fdr05_idr01_meanT80_FC8.narrowPeak", stringsAsFactors = FALSE, header =  T)
DBD_peaks_T80_FC8 <-read.table("narrowpeaks/peaks_iEFDBD_FLAG_fdr05_idr01_meanT80_FC8.narrowPeak", stringsAsFactors = FALSE, header = T)
DBDp_peaks_T80_FC8 <-read.table("narrowpeaks/peaks_iEFDBDp_FLAG_fdr05_idr01_meanT80_FC8.narrowPeak", stringsAsFactors = FALSE, header = T)

usats <-toGRanges("usat_genome.bed", format="BED")

#convert to granges
wt_gr <- toGRanges(EF_peaks_T80_FC8)
DBD_gr<- toGRanges(DBD_peaks_T80_FC8)
DBDp_gr <- toGRanges(DBDp_peaks_T80_FC8)

#find overlaps of peaks
EF_vs_DBD<-findOverlapsOfPeaks(wt_gr, DBD_gr)
EF_vs_DBDp<-findOverlapsOfPeaks(wt_gr, DBDp_gr)
DBD_vs_DBDp<-findOverlapsOfPeaks(DBD_gr, DBDp_gr)

EF_vs_usat <- findOverlapsOfPeaks(wt_gr, usats)
DBD_vs_usat <- findOverlapsOfPeaks(DBD_gr, usats)
DBDp_vs_usat <- findOverlapsOfPeaks(DBDp_gr, usats)

############### VENN DIAGRAM OF OVERLAPS #######################
EF_vs_usat_venn <-
  makeVennDiagram(
    EF_vs_usat,
    method = "hyperG",
    print.mode = c("raw"),
    ext.text = FALSE,
    margin = 0.05,
    NameOfPeaks = c("EF", "usat"),
    cat.pos = c(-90, 90),
    cat.dist = c(0.03, 0.03)
  )

EF_vs_DBDp_venn <- makeVennDiagram(
  Peaks = EF_vs_DBDp, 
  NameOfPeaks = c("EF", "DBDp"),
  totalTest=100000, 
  method ="hyperG",
)
  
EF_vs_DBD_venn <- makeVennDiagram(
  Peaks = EF_vs_DBD,
  NameOfPeaks = c("EF", "DBD"),
  totalTest=100000, 
  method ="hyperG",
)
  
DBD_vs_DBDp_venn <-
  makeVennDiagram(
    DBD_vs_DBDp,
    method = "hyperG",
    print.mode = c("raw"),
    ext.text = FALSE,
    margin = 0.05,
    NameOfPeaks = c("DBD", "DBDp"),
    cat.pos = c(-90, 90),
    cat.dist = c(0.03, 0.03)
  )

DBD_vs_usat_venn <-
  makeVennDiagram(
    DBD_vs_usat,
    method = "hyperG",
    print.mode = c("raw"),
    ext.text = FALSE,
    margin = 0.05,
    NameOfPeaks = c("DBD", "usat"),
    cat.pos = c(-90, 90),
    cat.dist = c(0.03, 0.03)
  )

DBDp_vs_usat_venn <-
  makeVennDiagram(
    DBDp_vs_usat,
    method = "hyperG",
    print.mode = c("raw"),
    ext.text = FALSE,
    margin = 0.05,
    NameOfPeaks = c("DBDp", "usat"),
    cat.pos = c(-90, 90),
    cat.dist = c(0.03, 0.03)
  )

####################### DBD and DBD+ overlap ####################
DBD_DBDp_ov_peaks <- DBD_vs_DBDp$overlappingPeaks[[1]]

# Get the column names
colnames_list <- colnames(DBD_DBDp_ov_peaks)

# Find the positions of "peaks1" and "peaks2"
peaks1_pos <- which(colnames_list == "peaks1")
peaks2_pos <- which(colnames_list == "peaks2")

# Rename columns after "peaks1" and before "peaks2" by appending "1"
colnames_list[(peaks1_pos+1):(peaks2_pos-1)] <- paste0(colnames_list[(peaks1_pos+1):(peaks2_pos-1)], "1")

# Rename columns after "peaks2" by appending "2"
colnames_list[(peaks2_pos+1):length(colnames_list)] <- paste0(colnames_list[(peaks2_pos+1):length(colnames_list)], "2")

# Update the column names of the data frame
colnames(DBD_DBDp_ov_peaks) <- colnames_list


DBD_DBDp_ov_gr <- makeGRangesFromDataFrame(
  DBD_DBDp_ov_peaks, 
  keep.extra.columns = TRUE, 
  start.field = "start1", 
  end.field = "end1", 
  seqnames.field = "seqnames1", 
  strand.field = "strand1"
)

ov_usats <- findOverlaps(DBD_DBDp_ov_gr, usats)

ov_usat_venn <-
  makeVennDiagram(
    ov_usats,
    method = "hyperG",
    print.mode = c("raw"),
    ext.text = FALSE,
    margin = 0.05,
    NameOfPeaks = c("EF", "usat"),
    cat.pos = c(-90, 90),
    cat.dist = c(0.03, 0.03)
  )
