# Supplementary material for: The DBD-α4 helix of EWSR1::FLI1 is required for GGAA microsatellite binding that underlies genome regulation in Ewing sarcoma
Source: eLife. 2026 Jun 15;13:RP95626. doi: 10.7554/eLife.95626 (PMC13268648; doi:10.7554/eLife.95626)
Supplement: Source code 1. [file elife-95626-code1.zip › Code/Fig5/Fig5BCDG.R]

library(ggridges)
library(ChIPpeakAnno)
library(rtracklayer)
library(GenomicFeatures)
library(TxDb.Hsapiens.UCSC.hg19.knownGene)
library(GO.db)
library(dplyr)
library(tidygenomics)
library(tidyr)
library(ggplot2)
library(stringr)

setwd("/gpfs0/home2/gdtheisenlab/lab/data/220201_Lessnick_GSL-AB-2618_A673_DBD_CnT/FLAG/3reps")

######################## 09272023 ADDING COMMON PEAKS OF DBD AND DBD+ #################
#importing comm peaks files and making grs----
comm_peaks <- read.table("comm_peaks_both.tsv", header = T, sep = "\t")

# Remove the last two columns
comm_peaks <- comm_peaks %>% select(-shortestDistance2, -overlapFeature2)

# Split dataframe based on column names
DBD_comm_peaks <- comm_peaks %>%
  dplyr::select(ends_with("1"))

DBDp_comm_peaks <- comm_peaks %>%
  dplyr::select(ends_with("2"))

# Rename columns to remove the "1" and "2" suffixes for easier readability
DBD_comm_peaks <- rename_with(DBD_comm_peaks, ~ gsub("1$", "", .x))
DBDp_comm_peaks <- rename_with(DBDp_comm_peaks, ~ gsub("2$", "", .x))

# Use rownames as peak_id column to show which peaks of DBD overlapped with DBD+ peaks
DBD_comm_peaks <- DBD_comm_peaks %>%
  # Add the peak_condition column
  mutate(peak_condition = "DBD_gr") %>%
  # Rename the peaks column
  rename(peak_id = peaks) %>%
  # Move peak_id to the last position
  dplyr::select(-peak_id, everything(), peak_id) %>%
  # Create the ov_peak_ids column from rownames
  mutate(ov_peak_ids = row.names(DBD_comm_peaks))
  
DBDp_comm_peaks <- DBDp_comm_peaks %>%
  # Add the peak_condition column
  mutate(peak_condition = "DBDp_gr") %>%
  # Rename the peaks column
  rename(peak_id = peaks) %>%
  # Move peak_id to the last position
  dplyr::select(-peak_id, everything(), peak_id) %>%
  # Create the ov_peak_ids column from rownames
  mutate(ov_peak_ids = row.names(DBDp_comm_peaks))

DBD_comm_peaks_gr <-
  makeGRangesFromDataFrame(
    DBD_comm_peaks,
    keep.extra.columns = T,
    seqnames.field = "seqnames",
    start.field = "start",
    end.field = "end", 
    strand.field = "strand"
  )

DBDp_comm_peaks_gr <-
  makeGRangesFromDataFrame(
    DBDp_comm_peaks,
    keep.extra.columns = T,
    seqnames.field = "seqnames",
    start.field = "start",
    end.field = "end", 
    strand.field = "strand"
  )

#importing ms bed as gr and saving ms_id ----
ms_gr <- toGRanges("../../ms_files/ms_comb_gnome_pct.bed", format="BED")
mcols(ms_gr)$ms_id <- names(ms_gr)

#importing unique peaks and making gr----
uniq_peaks <- read.table("uniq_peaks.txt", header = T)
uniq_peaks_gr <- makeGRangesFromDataFrame(uniq_peaks, keep.extra.columns = T)

########################## OVERLAP COMMON PEAKS WITH MS ##################################
extract_overlap_df <- function(peaks_gr, ms_gr) {
  # Find overlaps between TAD and peaks
  overlap_result <- findOverlaps(peaks_gr, ms_gr)
  
  # Extract TADs bound
  peaks_at_ms <- peaks_gr[queryHits(overlap_result)]
  
  # Extract peaks bound at TADs
  ms_at_peaks <- ms_gr[subjectHits(overlap_result)]
  
  # Convert GRanges to data frames
  peak_df <- as_tibble(peaks_at_ms)
  ms_df <- as_tibble(ms_at_peaks)
  
  # Combine TAD df with peak df
  combined_df <- cbind(peak_df, ms_df)
  
  return(combined_df)
}

DBD_comm_peaks_ms_ov_df <- extract_overlap_df(DBD_comm_peaks_gr, ms_gr)

colnames(DBD_comm_peaks_ms_ov_df)[1:12] <- paste0("peak_", colnames(DBD_comm_peaks_ms_ov_df)[1:12])
colnames(DBD_comm_peaks_ms_ov_df)[16:21] <- paste0("ms_", colnames(DBD_comm_peaks_ms_ov_df)[16:21])
DBD_comm_peaks_ms_ov_df <- DBD_comm_peaks_ms_ov_df %>%
  mutate(peak_type = "DBD_comm")

DBDp_comm_peaks_ms_ov_df <- extract_overlap_df(DBDp_comm_peaks_gr, ms_gr)

colnames(DBDp_comm_peaks_ms_ov_df)[1:12] <- paste0("peak_", colnames(DBDp_comm_peaks_ms_ov_df)[1:12])
colnames(DBDp_comm_peaks_ms_ov_df)[16:21] <- paste0("ms_", colnames(DBDp_comm_peaks_ms_ov_df)[16:21])
DBDp_comm_peaks_ms_ov_df <- DBDp_comm_peaks_ms_ov_df %>%
  mutate(peak_type = "DBDp_comm")
########################## OVERLAP UNIQUE PEAKS WITH MS ###################################
#overlap unique peaks with ms
uniq_peaks_usat_ov <- findOverlaps(uniq_peaks_gr, ms_gr)

#extract unique peaks with usat overlaps
uniq_peaks_usat_query <- uniq_peaks_gr[queryHits(uniq_peaks_usat_ov)]
uniq_peaks_usat_subject <- ms_gr[subjectHits(uniq_peaks_usat_ov)]

#extracting df from gr
query_df <- as_tibble(uniq_peaks_usat_query)

#saving nanmes of the peak and condition
query_df <- query_df %>%
  mutate(peak_cond = names(uniq_peaks_usat_query))

#split the peak_cond into 2 columns
query_df <- query_df %>%
  separate(peak_cond, into = c("condition", "peak_id"), sep = "__")

#do the same for subject hits
subject_df <- as_tibble(uniq_peaks_usat_subject)

subject_df <- subject_df %>% 
  mutate(ms_id = names(uniq_peaks_usat_subject)) 

#combine query and subject column wis
comb_uniq_df <- cbind(query_df, subject_df)

#changing colnames to reflect the orginal data the columns came from 
colnames(comb_uniq_df)[1:13] <- paste0("peak_", colnames(comb_uniq_df)[1:13])
colnames(comb_uniq_df)[15:20] <- paste0("ms_", colnames(comb_uniq_df)[15:20])

#adding ov_peaks_ids to uniq comb df and fill it with NA and a column to determine peak_type for uniq and comm
comb_uniq_df <- comb_uniq_df %>%
  mutate(
    ov_peaks_id = NA,
    peak_type = case_when(
      str_detect(peak_condition, "DBD(?!p)") ~ "DBD_uniq",  # using str_detect
      grepl("DBDp", peak_condition) ~ "DBDp_uniq",
      TRUE ~ NA_character_
    )
  )

####################### COMBINE COMM PEAKS WITH UNIQ PEAKS ######################
comb_df <- bind_rows(comb_uniq_df, DBD_comm_peaks_ms_ov_df, DBDp_comm_peaks_ms_ov_df)

comb_df$peak_type <- factor(comb_df$peak_type, 
                            levels = c("DBD_uniq", "DBD_comm", "DBDp_comm", "DBDp_uniq"))

#calculate number of peaks overlapeed with usat in each condition
npeak_per_condition <- comb_df %>%
  group_by(peak_type) %>%
  summarise(
    num_unique_peak_ids = n_distinct(peak_id),
    num_unique_ms_ids = n_distinct(ms_id)
  )

################# BOXPLOT OF MS WIDTH ##########################
#plot the usat width distribution of the above peaks per condition
ggplot(comb_df, aes(x = peak_type, y = ms_width, fill = peak_type)) +
  geom_boxplot(outlier.shape = NA) +
  labs(title = "Microsatellites bound by DBD and DBD+ peaks", y = "Width (bp)") +
  theme_classic() +
  scale_fill_manual(
    values = c(
      "DBD_comm" = "#de77ae",
      "DBDp_comm" = "#7fbc41",
      "DBD_uniq" = "#C51b6d",
      "DBDp_uniq" = "#276419"
    )
    ) +
      coord_cartesian(ylim = c(0, 150)) +
      annotate(
        "text",
        x = 2.5,
        y = 150,
        label = "n = 2121 4457 1425, mean = 36.61 50.94 43.25, p = DBD_u DBDp_u 0.0015"
      )

anova_width <- aov(ms_width ~ peak_type, data = comb_df)
tukey_width <-TukeyHSD(anova_width)
means_width <- model.tables(anova_width, type = "means")

#get df with width info
all_ms_width <- width(ms_gr)

# Plot distribution of width of all ms
ggplot(data.frame(width = all_ms_width), aes(x = width)) +
  geom_histogram(binwidth = 10, fill = "#0072B2", color = "#D55E00", alpha = 0.7) + # you can adjust binwidth as needed
  labs(title = "Distribution of mss Width", x = "Width", y = "Frequency") +
  theme_classic()
################# BARGRAPH OF PEAKS WITH MS % ##########################
#modifying the count df to add ms peak number and percentage
count_per_condition <- data.frame(
  peak_condition = c("DBD_gr", "DBDp_gr", "comm"),
  ms_peaks = c(2121, 1425, 4457),
  total_peaks = c(3999, 2016, 6102)
)

count_per_condition$percentage <- (count_per_condition$ms_peaks / count_per_condition$total_peaks) * 100

#plot above as bargraph
ggplot(count_per_condition, aes(x = peak_condition)) +
  geom_bar(aes(y = total_peaks, fill = "non-ms peaks"), stat = "identity") +
  geom_bar(aes(y = ms_peaks, fill = "ms peaks"), stat = "identity") +
  geom_text(aes(y = total_peaks, label = total_peaks), vjust = -0.5, color = "black") +
  geom_text(aes(y = ms_peaks - (0.05 * total_peaks), label = sprintf("%.2f%%", percentage)), vjust = 1.5, color = "white") +
  geom_text(aes(y = ms_peaks / 2, label = ms_peaks), vjust = 0.5, color = "white") +
  labs(title = "Percentage of peaks at microsatellites", 
       x = "Condition", 
       y = "Number of Peaks") +
  theme_classic() +
  scale_fill_manual(values = c("non-ms peaks" = "#D3D3D3", "ms peaks" = "#0072B2"))

################# BOXPLOT OF MS SCORE ##########################
#boxplot of ms score per condition
ggplot(comb_df, aes(x = peak_type, y = ms_score, fill = peak_type)) + 
  geom_boxplot() +
  theme_classic() +
  labs(y="Pct score ((# of motif x 4)/(length of microsatellites))") +
  ggtitle("Content of microsatellites bound by DBD and DBD+ peaks") + 
  scale_fill_manual(values = c(
    "DBD_comm" = "#de77ae",
    "DBDp_comm" = "#7fbc41",
    "DBD_uniq" = "#C51b6d",
    "DBDp_uniq" = "#276419"
  )) +
  annotate("text", x = 2.5, y = 1.1, label = "n=3094 7060 2229 mean=0.54 0.65 0.69") +
  coord_cartesian(ylim = c(0.15,1.1))

anova_score <- aov(ms_score ~ peak_type, data = comb_df)
tukey_score <-TukeyHSD(anova_score)
means_score <- model.tables(anova_score, type = "means")

################# BOXPLOT OF PEAK INTENSITY SCORE ##########################
ggplot(comb_df, aes(x = peak_type, y = peak_log2FC, fill = peak_type)) + 
  geom_boxplot(outlier.shape = NA) +
  theme_classic() +
  labs(y="peak_log2FC") +
  ggtitle("Binding intensity of DBD and DBD+ peaks at microsatellite") + 
  scale_fill_manual(values = c(
    "DBD_comm" = "#de77ae",
    "DBDp_comm" = "#7fbc41",
    "DBD_uniq" = "#C51b6d",
    "DBDp_uniq" = "#276419"
  )) +
  annotate("text", x = 2.5, y = 1, label = "n=2121 4457 1425 mean=5.75 7.76 7.75 6.832") 

anova_log2FC <- aov(peak_log2FC ~ peak_type, data = comb_df)
tukey_log2FC <- TukeyHSD(anova_log2FC)
means_log2FC <- model.tables(anova_log2FC, type = "means")

############# BOXPLOT OF PEAK SUMMIT ##################
ggplot(comb_df, aes(x = peak_type, y = peak_summit, fill = peak_type)) + 
  geom_boxplot(outlier.shape = NA) +
  theme_classic() +
  labs(y="peak_summit") +
  ggtitle("Peak summit of DBD and DBD+ peaks at microsatellite") + 
  scale_fill_manual(values = c(
    "DBD_comm" = "#de77ae",
    "DBDp_comm" = "#7fbc41",
    "DBD_uniq" = "#C51b6d",
    "DBDp_uniq" = "#276419"
  )) +
  annotate("text", x = 2.5, y = 4000, label = "n=2121 4457 1425 means=347.7 1820 1482 227.6") +
  coord_cartesian(ylim = c(0,4000))

anova_summit <- aov(peak_summit ~ peak_type, data = comb_df)
tukey_summit <- TukeyHSD(anova_summit)
means_summit <- model.tables(anova_summit, type = "means")


#################### SAVE ms UNIQ PEAKS #########
write.table(comb_df, file = "uniq_comm_peaks_at_ms_both.tsv", sep = "\t", row.names=FALSE, quote=FALSE)
