# Supplementary material for: The DBD-α4 helix of EWSR1::FLI1 is required for GGAA microsatellite binding that underlies genome regulation in Ewing sarcoma
Source: eLife. 2026 Jun 15;13:RP95626. doi: 10.7554/eLife.95626 (PMC13268648; doi:10.7554/eLife.95626)
Supplement: Source code 1. [file elife-95626-code1.zip › Code/Fig5/Fig5EFH.R]

library(ggridges)
library(ChIPpeakAnno)
library(rtracklayer)
library(GenomicFeatures)
library(TxDb.Hsapiens.UCSC.hg19.knownGene)
library(GO.db)
library(dplyr)
library(tidygenomics)
library(tidyr)
library(ggplot2)

setwd("/gpfs0/home2/gdtheisenlab/lab/data/220201_Lessnick_GSL-AB-2618_A673_DBD_CnT/FLAG/3reps")

############## IMPORTING UNIQUE PEAKS OVERLAPPED WITH MS ####################

peaks_ms_df <- read.table("uniq_comm_peaks_at_ms_both.tsv", header = T, sep = "\t")

ms_count_per_chr <- peaks_ms_df %>%
  group_by(ms_seqnames) %>%
  summarise(ms_count = n_distinct(ms_id))

split_dfs <- split(peaks_ms_df, peaks_ms_df$ms_seqnames)


############# IMPORTING MS FILES WITH MORE DETAILED INFO ###################
ms_files_path <- c("/gpfs0/home2/gdtheisenlab/lab/data/220201_Lessnick_GSL-AB-2618_A673_DBD_CnT/ms_files")

# List all "gap20.txt" files excluding those with "chrY"
ms_files <- list.files(ms_files_path, pattern = "gap20.txt")

ms_files_full_path <- file.path(ms_files_path, ms_files)

ms_dfs <- lapply(ms_files_full_path, function(file) {
  read.table(file, header = TRUE, sep = "\t")
})

chromosomes <- gsub("ms_gene_comb_(chr.*?)_gap20.txt", "\\1", ms_files)

names(ms_dfs) <- chromosomes

all_columns <- unique(unlist(lapply(ms_dfs, colnames)))

# Columns to remove
cols_to_remove <- c("num.each.motif", "feature", "X")

# Remove columns from all data frames in ms_dfs
ms_dfs <- lapply(ms_dfs, function(df) {
  cols_to_keep <- setdiff(colnames(df), cols_to_remove)
  df <- df[, cols_to_keep]
  return(df)
})

# Columns to rename
cols_to_rename <- c("chr", "start", "end")

ms_dfs <- lapply(ms_dfs, function(df) {
  rename_args <- setNames(cols_to_rename, paste0("ms_", cols_to_rename))
  df %>% 
    rename(!!!rename_args) %>% 
    rename(ms_seqnames = ms_chr)
})

# Columns to process
cols_to_process <- c("ms_start", "ms_end", "dist.to.next", "len", "start_position", "end_position", "distancetoFeature", "shortestDistance")

# Process the columns for all data frames in ms_dfs
final_ms_dfs <- lapply(ms_dfs, function(df) {
  # Determine which columns from cols_to_process actually exist in df
  existing_cols <- intersect(names(df), cols_to_process)
  
  df[existing_cols] <- lapply(df[existing_cols], function(col) {
    as.integer(gsub(",", "", as.character(col)))
  })
  return(df)
})

final_ms_dfs <- lapply(final_ms_dfs, function(df) {
  df$ms_id <- paste(df$ms_seqnames, df$peak, sep = "_")
  return(df)
})

####################### JOIN THE 2 LISTS OF DFS ##################
joined_dfs <- lapply(names(split_dfs), function(chr_name) {
  left_join(split_dfs[[chr_name]], final_ms_dfs[[chr_name]], by = "ms_id")
})

names(joined_dfs) <- names(split_dfs)

combined_df <- dplyr::bind_rows(joined_dfs)

##################### PLOTS ############################################
peak_per_condition <- combined_df %>%
  group_by(peak_type) %>%
  summarise(num_unique_peak_ids = n_distinct(peak_id)) 

nms_per_condition <- combined_df %>%
  group_by(peak_type) %>%
  summarise(num_unique_ms_ids = n_distinct(ms_id))

combined_df$peak_type <- factor(combined_df$peak_type, 
                            levels = c("DBD_uniq", "DBD_comm", "DBDp_comm", "DBDp_uniq"))

#plot for gaps in the ms
ggplot(combined_df, aes(x = peak_type, y = max.gap, fill = peak_type)) + 
  geom_boxplot() +
  theme_classic() +
  labs(y="Max Gap (bp)") +
  ggtitle("Max number of insertion in the microsatellites bound by DBD and DBD+ peaks") + 
  scale_fill_manual(values = c("DBD_comm" = "#de77ae", "DBDp_comm" = "#7fbc41", "DBD_uniq" = "#C51b6d", "DBDp_uniq" = "#276419")) +
  annotate("text", x = 2.5, y = 0.1, label = "n=3094 7060 2229 mean=10.1 9.1 8.3")

max.gap_anova <- aov(max.gap ~ peak_type, data = combined_df)
max.gap_tukey <- TukeyHSD(max.gap_anova)
max.gap_means <- model.tables(max.gap_anova, type = "means")

#plot for max consecutive motif
ggplot(combined_df, aes(x = peak_type, y = max.cons.motif, fill = peak_type)) + 
  geom_boxplot(outlier.shape = NA) +
  theme_classic() +
  labs(y="Max Consecutive Motif (number of GGAA)") +
  ggtitle("Maximum number of consecutive motif in the microsatellites bound by DBD and DBD+") + 
  scale_fill_manual(values = c("DBD_comm" = "#de77ae", "DBDp_comm" = "#7fbc41", "DBD_uniq" = "#C51b6d", "DBDp_uniq" = "#276419")) +
  annotate("text", x = 2.5, y = 0, label = "n=3094 7060 2229 mean=1.48 5.21 5.32") +
  coord_cartesian(ylim = c(0,20))

max.cons.motif_anova <- aov(max.cons.motif ~ peak_type, data = combined_df)
max.cons.motif_tukey <- TukeyHSD(max.cons.motif_anova)
max.cons.motif_means <- model.tables(max.cons.motif_anova, type = "means")

#plot for total motif number
ggplot(combined_df, aes(x = peak_type, y = num.motif, fill = peak_type)) + 
  geom_boxplot(outlier.shape = NA) +
  theme_classic() +
  labs(y="Total Number of Motif (number of GGAA)") +
  ggtitle("Total number of motif in the microsatellites bound by DBD and DBD+") + 
  scale_fill_manual(values = c("DBD_comm" = "#de77ae", "DBDp_comm" = "#7fbc41", "DBD_uniq" = "#C51b6d", "DBDp_uniq" = "#276419")) +
  annotate("text", x = 2.5, y = 39, label = "n 3094 7060 2229 mean 4.66 8.70 7.78") +
  coord_cartesian(ylim = c(0,40))

num.motif_anova <- aov(num.motif ~ peak_type, data = combined_df)
num.motif_tukey <- TukeyHSD(num.motif_anova)
num.motif_means <- model.tables(num.motif_anova, type = "means")

#plot for shortest distance to feature
ggplot(combined_df, aes(x = peak_type, y = shortestDistance, fill = peak_type)) + 
  geom_boxplot(outlier.shape = NA) +
  theme_classic() +
  labs(y="Shortest Distance to Gene (bp)") +
  ggtitle("Shortest distance from either end of ms to either end of a gene") + 
  scale_fill_manual(values = c("DBD_comm" = "#de77ae", "DBDp_comm" = "#7fbc41", "DBD_uniq" = "#C51b6d", "DBDp_uniq" = "#276419")) +
  annotate("text", x = 2.5, y = 125000, label = "n 3094 7060 2229 mean 18764 37236 49661") +
  coord_cartesian(ylim = c(0,130000))

shortestDistance_anova <- aov(shortestDistance ~ peak_type, data = combined_df)
shortestDistance_tukey <- TukeyHSD(shortestDistance_anova)
shortestDistance_means <- model.tables(shortestDistance_anova, type = "means")
