# Supplementary material for: The DBD-α4 helix of EWSR1::FLI1 is required for GGAA microsatellite binding that underlies genome regulation in Ewing sarcoma
Source: eLife. 2026 Jun 15;13:RP95626. doi: 10.7554/eLife.95626 (PMC13268648; doi:10.7554/eLife.95626)
Supplement: Source code 1. [file elife-95626-code1.zip › Code/Fig5/samples.txt]

#Groupname	Controlname	Replicatename	spikename	email	string_to_identify_sample	string_pair1	string_pair2	nonspecific
iEF197_FLAG	NA	rep1	ecoli	ariunaa.bayanjargal@nationwidechildrens.org	iEF197_FLAG_rep1	_R1_	_R2_	yes
iEF197_FLAG	NA	rep2	ecoli	ariunaa.bayanjargal@nationwidechildrens.org	iEF197_FLAG_rep2	_R1_	_R2_	yes
iEF197_FLAG	NA	rep3	ecoli	ariunaa.bayanjargal@nationwidechildrens.org	iEF197_FLAG_rep3	_R1_	_R2_	yes
iEF714_FLAG	iEF197_FLAG	rep1	ecoli	ariunaa.bayanjargal@nationwidechildrens.org	iEF714_FLAG_rep1	_R1_	_R2_	no
iEF714_FLAG	iEF197_FLAG	rep2	ecoli	ariunaa.bayanjargal@nationwidechildrens.org	iEF714_FLAG_rep2	_R1_	_R2_	no
iEF714_FLAG	iEF197_FLAG	rep3	ecoli	ariunaa.bayanjargal@nationwidechildrens.org	iEF714_FLAG_rep3	_R1_	_R2_	no
iEFDBD_FLAG	iEF197_FLAG	rep1	ecoli	ariunaa.bayanjargal@nationwidechildrens.org	iEFDBD_FLAG_rep1	_R1_	_R2_	no
iEFDBD_FLAG	iEF197_FLAG	rep2	ecoli	ariunaa.bayanjargal@nationwidechildrens.org	iEFDBD_FLAG_rep2	_R1_	_R2_	no
iEFDBD_FLAG	iEF197_FLAG	rep3	ecoli	ariunaa.bayanjargal@nationwidechildrens.org	iEFDBD_FLAG_rep3	_R1_	_R2_	no
iEFDBDp_FLAG	iEF197_FLAG	rep1	ecoli	ariunaa.bayanjargal@nationwidechildrens.org	iEFDBDp_FLAG_rep1	_R1_	_R2_	no
iEFDBDp_FLAG	iEF197_FLAG	rep2	ecoli	ariunaa.bayanjargal@nationwidechildrens.org	iEFDBDp_FLAG_rep2	_R1_	_R2_	no
iEFDBDp_FLAG	iEF197_FLAG	rep3	ecoli	ariunaa.bayanjargal@nationwidechildrens.org	iEFDBDp_FLAG_rep3	_R1_	_R2_	no
# All data must be stored in one """"project"""" directory with a sub-directory called """"sams"""""""
# Controlname column contains the control for the sample.
# groupname and controlname must be part of filename
# groupnames cannot be a substring of each other.
# For example: iEF-197_copy and iEF-197 as two different groupnames is NOT ALLOWED!!
# In this example, controlname for iEF-714 is iEF-197."""
# controlname must be one of groupname, except for iEF-197 which has NA as controlname"""
# replicatename must be part of filename. Replicatename cannot be empty.
# Even if you only have 1 replicate, please put rep1 as Replicatename"""
# spikename must be part of spike-in filename
# For example iEF-714_FLAG_S3_rep1.sam will have rep1 as replicatename and iEF-714 as Groupname and iEF-197 as controlname
# since iEF-714_FLAG_rep1_S3.sam.ecoli is the filename for spike-in, spikename will be ecoli"""
# This file needs to be inside the project directory
