# Supplementary material for: The DBD-α4 helix of EWSR1::FLI1 is required for GGAA microsatellite binding that underlies genome regulation in Ewing sarcoma
Source: eLife. 2026 Jun 15;13:RP95626. doi: 10.7554/eLife.95626 (PMC13268648; doi:10.7554/eLife.95626)
Supplement: Source code 1. [file elife-95626-code1.zip › Code/Fig6/Fig6ABC.sh]

#!/bin/bash
#SBATCH --job-name="hicPlotFCGRT"
#SBATCH --partition=general
#SBATCH --cpus-per-task=1
#SBATCH --mail-user=ariunaa.bayanjargal@nationwidechildrens.org
#SBATCH --mail-type=all
#SBATCH --time=01-00:00:00
#SBATCH --output=slurm_%x.%j.out

cd /home/gdtheisenlab/lab/data/221013_Lessnick_GSL-AB-3073_A673_MicroC/CAV1

module load hicexplorer/3.7.2

hicPlotTADs --tracks  FCGRT.ini --region chr19:50,081,537-50,085,966 -o plots/NOSIP_promoter_ms.pdf
hicPlotTADs --tracks  DBDp.ini --region chr19:50,014,127-50,016,340 -o plots/FCGRT_DBDp_ms.pdf
