# Supplementary material for: The DBD-α4 helix of EWSR1::FLI1 is required for GGAA microsatellite binding that underlies genome regulation in Ewing sarcoma
Source: eLife. 2026 Jun 15;13:RP95626. doi: 10.7554/eLife.95626 (PMC13268648; doi:10.7554/eLife.95626)
Supplement: Source code 1. [file elife-95626-code1.zip › Code/make_matrix_juicer.sh]

#!/bin/bash
#SBATCH --job-name="hic_matrix"
#SBATCH --partition=general
#SBATCH --cpus-per-task=32
#SBATCH --mail-user=ariunaa.bayanjargal@nationwidechildrens.org
#SBATCH --mail-type=all
#SBATCH --time=05-00:00:00
#SBATCH --output=slurm_%x.%j.out

cd /home/gdlessnicklab/lab/data/221013_Lessnick_GSL-AB-3073_A673_MicroC

# set directories to loop over
directories=(DBD DBDp iEF)

# loop over directories
for dir in "${directories[@]}"; do
  # change to directory
  cd "$dir"

    #making .hic files with Juicer/1.22 from lab/software
    java -Xmx200g -Djava.awt.headless=true -jar /gpfs0/home1/gdlessnicklab/lab/software/Micro-C/juicer_tools_1.22.01.jar pre --threads 32 *_mapped.pairs A673_"$dir"_matrix.hic hg19
 
  # return to previous directory
  cd ..
done
