# Supplementary material for: The DBD-α4 helix of EWSR1::FLI1 is required for GGAA microsatellite binding that underlies genome regulation in Ewing sarcoma
Source: eLife. 2026 Jun 15;13:RP95626. doi: 10.7554/eLife.95626 (PMC13268648; doi:10.7554/eLife.95626)
Supplement: Source code 1. [file elife-95626-code1.zip › Code/microc.sh]

#!/bin/bash
#SBATCH --job-name="A_1_DBD_microc"
#SBATCH --partition=general
#SBATCH --cpus-per-task=16
#SBATCH --mail-user=ariunaa.bayanjargal@nationwidechildrens.org
#SBATCH --mail-type=all
#SBATCH --time=05-00:00:00

#load modules
ml Micro-C

#working directory
cd /home/gdlessnicklab/lab/data/221013_Lessnick_GSL-AB-3073_A673_MicroC/Bio1_DBD

#align to final valid pairs
bwa mem -5SP -T0 -t16 /gpfs0/export/reference/homo_sapiens/hg19/ucsc_assembly/illumina_download/Sequence/BWAIndex/genome.fa A673_Bio1_DBD_R1_comb.fastq.gz A673_Bio1_DBD_R2_comb.fastq.gz | \
pairtools parse --min-mapq 40 --walks-policy 5unique \
--max-inter-align-gap 30 --nproc-in 16 --nproc-out 16 --chroms-path /gpfs0/export/reference/homo_sapiens/hg19/ucsc_assembly/illumina_download/Sequence/WholeGenomeFasta/genome.fa | \
pairtools sort --tmpdir=/gpfs0/home1/gdlessnicklab/rsaxb003/temp/ --nproc 16 | 
pairtools dedup --nproc-in 16 --nproc-out 16 --mark-dups --output-stats A673_Bio1_DBD_microc_stat.txt | 
pairtools split --nproc-in 16 --nproc-out 16 --output-pairs A673_Bio1_DBD_mapped.pairs --output-sam -|samtools view -bS -@16 | \
samtools sort -@16 -o A673_Bio1_DBD_mapped.PT.bam;samtools index A673_Bio1_DBD_mapped.PT.bam

#qc
python3 /export/apps/opt/Micro-C/get_qc.py -p A673_Bio1_DBD_microc_stat.txt
