# Supplementary material for: The DBD-α4 helix of EWSR1::FLI1 is required for GGAA microsatellite binding that underlies genome regulation in Ewing sarcoma
Source: eLife. 2026 Jun 15;13:RP95626. doi: 10.7554/eLife.95626 (PMC13268648; doi:10.7554/eLife.95626)
Supplement: Source code 1. [file elife-95626-code1.zip › Code/samples.txt]

#Groupname	Controlname	Replicatename	spikename	email	string_to_identify_group	string_pair1	string_pair2
iEF197	NA	rep1	NA	ariunaa.bayanjargal@nationwidechildrens.org	iEF197_rep1	_R1_	_R2_
iEF197	NA	rep2	NA	ariunaa.bayanjargal@nationwidechildrens.org	iEF197_rep2	_R1_	_R2_
iEF197	NA	rep3	NA	ariunaa.bayanjargal@nationwidechildrens.org	iEF197_rep3	_R1_	_R2_
iEF714	iEF197	rep1	NA	ariunaa.bayanjargal@nationwidechildrens.org	iEF714_rep1	_R1_	_R2_
iEF714	iEF197	rep2	NA	ariunaa.bayanjargal@nationwidechildrens.org	iEF714_rep2	_R1_	_R2_
iEF714	iEF197	rep3	NA	ariunaa.bayanjargal@nationwidechildrens.org	iEF714_rep3	_R1_	_R2_
iEFDBD	iEF197	rep1	NA	ariunaa.bayanjargal@nationwidechildrens.org	iEFDBD_rep1	_R1_	_R2_
iEFDBD	iEF197	rep2	NA	ariunaa.bayanjargal@nationwidechildrens.org	iEFDBD_rep2	_R1_	_R2_
iEFDBD	iEF197	rep3	NA	ariunaa.bayanjargal@nationwidechildrens.org	iEFDBD_rep3	_R1_	_R2_
iEFDBDp	iEF197	rep1	NA	ariunaa.bayanjargal@nationwidechildrens.org	iEFDBDp_rep1	_R1_	_R2_
iEFDBDp	iEF197	rep2	NA	ariunaa.bayanjargal@nationwidechildrens.org	iEFDBDp_rep2	_R1_	_R2_
iEFDBDp	iEF197	rep3	NA	ariunaa.bayanjargal@nationwidechildrens.org	iEFDBDp_rep3	_R1_	_R2_
# Do NOT put empty line between this comments and your samples information
# All data must be stored in one """"""""project"""""""" directory with a sub-directory called """"""""fastq"""""""". """
# You can have sub-directories within your fastq directory
# Controlname column contains the control/background file for that particular sample.
# In this example, control for 714 is 197. Controlname must be one of Groupname"""""""
# Please put NA as Controlname for the control file
# Groupname and Controlname must be part of filename
# Replicatename must be part of filename. Replicatename cannot be empty. Even if you only have 1 replicate, please put rep1 as Replicatename"""
# spikename must be all NA
# string_to_identify_group is a string that distinguish the file names of one group versus another
# In project_ex, the directory and file names for 714 replicate 1 all contains the string """"""""714R1"""""""""""""""
# Therefore, string_to_identify_group is 714R1"""""""
# For paired reads, each fastq file will have pair of file with exactly the same name except for _R1_"""""""
# and _R2_ which means pair1 and pair2. Therefore, string_pair1 is _R1_ and"""""""
# string_pair2 is _R2_. Usually this doens't need to be changed!
# This file needs to be inside the project directory
